# Supplementary material for: Crystal structure of dimethyl 3,3′-[(3-nitro­phen­yl)methyl­ene]bis­(1H-indole-2-carboxyl­ate) ethanol monosolvate
Source: Acta Crystallogr Sect E Struct Rep Online. 2014 Oct 24;70(Pt 11):370–2. doi: 10.1107/S1600536814022296 (PMC4257280; doi:10.1107/S1600536814022296)
Supplement: Supplementary file 2 [file e-70-00370-Isup2.hkl]

# 
# h,k,l, Fc-squared, Fo-squared, sigma(Fo-squared) and status flag 
# 
data_I
_shelx_title ' X in P-1' 
_shelx_refln_list_code          4 
_shelx_F_calc_maximum      169.54 
_exptl_crystal_F_000       556.00 
_reflns_d_resolution_high  0.8286 
 
loop_ 
 _symmetry_equiv_pos_as_xyz 
 'x, y, z' 
 '-x, -y, -z' 
 
_cell_length_a    11.0740 
_cell_length_b    11.5850 
_cell_length_c    12.8980 
_cell_angle_alpha 114.090 
_cell_angle_beta  106.680 
_cell_angle_gamma  99.200 
 
_shelx_F_squared_multiplier     1.000 
 
loop_ 
 _refln_index_h 
 _refln_index_k 
 _refln_index_l 
 _refln_F_squared_calc 
 _refln_F_squared_meas 
 _refln_F_squared_sigma 
 _refln_observed_status 
   1   0   0     5826.32     5258.21     53.38 o 
   2   0   0      339.52      339.94      6.12 o 
   3   0   0       28.19       27.25      2.82 o 
   4   0   0     1383.98     1283.90     12.87 o 
   5   0   0       94.71      117.96      7.14 o 
   6   0   0      333.76      338.06     10.01 o 
   7   0   0       24.60       34.82      6.24 o 
   8   0   0        1.27        5.47      4.92 o 
   9   0   0      175.12      160.52      9.45 o 
  10   0   0       20.40        9.11      7.57 o 
  11   0   0       15.43       14.93      7.74 o 
  12   0   0       18.37        6.12      8.00 o 
 -12   1   0        4.32        5.00      6.76 o 
 -11   1   0      259.76      264.58     13.64 o 
 -10   1   0       81.69       75.41      8.30 o 
  -9   1   0        6.82        7.61      4.79 o 
  -8   1   0        0.03       -1.58      3.59 o 
  -7   1   0       83.41       86.10      5.69 o 
  -6   1   0      869.10      930.65     13.52 o 
  -5   1   0       15.01        9.37      2.78 o 
  -4   1   0      233.73      248.76      6.29 o 
  -3   1   0      241.74      218.86      4.58 o 
  -2   1   0     2334.01     2072.51     48.03 o 
  -1   1   0      226.89      315.91      4.15 o 
   0   1   0     3611.74     3310.06     31.29 o 
   1   1   0        5.02        8.30      1.50 o 
   2   1   0      697.93      771.29      7.91 o 
   3   1   0        3.48        2.22      1.63 o 
   4   1   0       75.19       74.51      3.93 o 
   5   1   0      111.54      102.39      5.18 o 
   6   1   0       85.03       88.32      5.30 o 
   7   1   0       65.45       78.14      5.22 o 
   8   1   0        7.99       17.62      4.45 o 
   9   1   0      255.04      250.42     11.38 o 
  10   1   0        0.00       -1.92      5.99 o 
  11   1   0       18.15       14.33      6.84 o 
 -12   2   0       10.14        0.43      7.14 o 
 -11   2   0       25.32       34.00      7.48 o 
 -10   2   0        5.66       15.06      5.13 o 
  -9   2   0       39.61       48.25      5.77 o 
  -8   2   0      110.37      106.71      6.84 o 
  -7   2   0       19.26       17.02      3.51 o 
  -6   2   0       39.69       56.03      4.53 o 
  -5   2   0      441.32      504.05      8.85 o 
  -4   2   0      478.74      590.84      8.77 o 
  -3   2   0     4591.31     4226.53     87.77 o 
  -2   2   0     5545.10     5365.26     86.74 o 
  -1   2   0      125.13      133.57      3.04 o 
   0   2   0       73.47       63.11      7.25 o 
   1   2   0       23.38       16.04      1.63 o 
   2   2   0      435.01      447.73      7.10 o 
   3   2   0        4.45        8.34      2.35 o 
   4   2   0       30.57       41.66      3.38 o 
   5   2   0        8.32        5.39      2.74 o 
   6   2   0        1.06       -1.84      3.08 o 
   7   2   0       93.16       78.61      6.50 o 
   8   2   0       17.70       11.46      5.90 o 
   9   2   0      429.78      401.92     14.37 o 
  10   2   0        0.05       -5.26      5.95 o 
  11   2   0        2.02        5.05      5.90 o 
 -12   3   0        8.19       10.91      6.80 o 
 -11   3   0       71.11       60.99      8.21 o 
 -10   3   0       46.45       51.88      6.97 o 
  -9   3   0       48.53       47.05      6.07 o 
  -8   3   0      227.35      208.47      9.02 o 
  -7   3   0       30.62       25.53      4.32 o 
  -6   3   0      486.42      502.51     10.86 o 
  -5   3   0       15.14       13.47      2.95 o 
  -4   3   0      653.67      750.67     10.14 o 
  -3   3   0     1491.96     1489.62     16.47 o 
  -2   3   0     3731.18     3410.72     78.27 o 
  -1   3   0      437.86      398.03      6.46 o 
   0   3   0       43.71       54.19      4.96 o 
   1   3   0       44.90       61.08      3.38 o 
   2   3   0      266.32      279.08      6.72 o 
   3   3   0       82.84       71.26      5.47 o 
   4   3   0      251.95      249.23      7.91 o 
   5   3   0      374.25      408.29     10.82 o 
   6   3   0      172.15      169.67      8.21 o 
   7   3   0       50.97       64.54      6.12 o 
   8   3   0        1.23        0.98      5.09 o 
   9   3   0        0.51        4.19      5.73 o 
  10   3   0       18.86       18.13      6.67 o 
 -12   4   0        2.58       -6.37      6.37 o 
 -11   4   0       61.91       50.17      7.83 o 
 -10   4   0       60.23       55.90      6.54 o 
  -9   4   0       82.08       87.72      6.97 o 
  -8   4   0      174.41      181.05      8.98 o 
  -7   4   0       72.57       69.37      5.77 o 
  -6   4   0     1676.43     1892.18     19.59 o 
  -5   4   0       78.72      111.89      5.30 o 
  -4   4   0     1234.24     1295.32     15.95 o 
  -3   4   0       92.77       67.66      4.66 o 
  -2   4   0       13.22        8.43      2.40 o 
  -1   4   0        3.83        4.75      2.01 o 
   0   4   0     2869.85     2924.59     84.09 o 
   1   4   0     1355.41     1492.10     14.71 o 
   2   4   0       40.99       42.51      3.72 o 
   3   4   0      144.12      163.09      6.67 o 
   4   4   0      591.10      633.18     13.00 o 
   5   4   0      203.57      226.60      8.81 o 
   6   4   0      326.82      338.79     11.80 o 
   7   4   0        2.43        7.70      4.45 o 
   8   4   0        2.31        3.29      5.47 o 
   9   4   0        0.02       -4.96      6.07 o 
  10   4   0        2.39       -6.76      6.76 o 
 -12   5   0        1.29       -1.33      6.42 o 
 -11   5   0       23.04       24.64      5.95 o 
 -10   5   0       94.38       97.99      8.90 o 
  -9   5   0      528.99      521.21     14.80 o 
  -8   5   0      104.56      103.98      6.84 o 
  -7   5   0      137.94      109.58      6.59 o 
  -6   5   0       40.06       47.60      4.62 o 
  -5   5   0      883.22      985.06     16.47 o 
  -4   5   0        1.55        2.57      2.95 o 
  -3   5   0     1635.94     1731.02     16.68 o 
  -2   5   0       48.50       37.68      3.38 o 
  -1   5   0        3.17        0.90      2.31 o 
   0   5   0     1831.73     1870.36     77.42 o 
   1   5   0       26.10       20.27      3.42 o 
   2   5   0       45.05       48.97      4.02 o 
   3   5   0      212.25      197.99      8.00 o 
   4   5   0      161.98      172.71      7.70 o 
   5   5   0      673.37      752.81     16.89 o 
   6   5   0       23.07       26.73      5.69 o 
   7   5   0       39.96       41.87      6.54 o 
   8   5   0        0.01        8.38      5.13 o 
   9   5   0       55.14       53.72      8.55 o 
 -12   6   0        1.93        7.14      5.95 o 
 -11   6   0       16.35       26.86      6.54 o 
 -10   6   0       45.58       28.36      6.93 o 
  -9   6   0       26.10       25.71      7.19 o 
  -8   6   0        0.02       -0.30      4.11 o 
  -7   6   0       24.35       34.86      4.58 o 
  -6   6   0      332.29      316.68     12.57 o 
  -5   6   0      154.49      160.99      7.01 o 
  -4   6   0        0.19        3.55      3.04 o 
  -3   6   0      419.06      429.51     10.05 o 
  -2   6   0     1061.15     1149.00     14.76 o 
  -1   6   0      251.47      294.22      8.64 o 
   0   6   0       35.75       99.07      7.02 o 
   1   6   0       50.03       44.40      4.62 o 
   2   6   0      351.79      345.72     10.14 o 
   3   6   0        2.92        3.04      3.98 o 
   4   6   0       65.84       47.35      5.82 o 
   5   6   0      505.52      499.82     14.97 o 
   6   6   0        0.09       11.25      7.96 o 
   7   6   0       23.55       10.22      6.24 o 
   8   6   0        4.70       -3.51      6.03 o 
 -12   7   0        5.74       10.14      6.72 o 
 -11   7   0        0.01       -3.72      4.70 o 
 -10   7   0       48.91       37.94      6.42 o 
  -9   7   0      130.63      141.02      9.07 o 
  -8   7   0      231.22      230.58     10.52 o 
  -7   7   0       82.86       91.91      9.20 o 
  -6   7   0      351.95      371.51     11.16 o 
  -5   7   0      194.26      171.64      7.57 o 
  -4   7   0       80.59       72.97      5.60 o 
  -3   7   0       53.69       75.49      5.39 o 
  -2   7   0      203.36      212.61      7.96 o 
  -1   7   0        0.07        1.33      2.95 o 
   0   7   0      144.66      151.33     28.76 o 
   1   7   0      253.09      255.77      9.37 o 
   2   7   0       12.67        9.92      4.11 o 
   3   7   0       33.53       44.78      5.69 o 
   4   7   0      175.86      171.85      9.58 o 
   5   7   0       71.23       89.86      7.53 o 
   6   7   0       25.97       22.80      6.97 o 
   7   7   0       52.86       67.41      8.73 o 
 -11   8   0       14.83       18.26      6.76 o 
 -10   8   0        3.99       -5.90      5.90 o 
  -9   8   0      120.08      122.28      8.90 o 
  -8   8   0        6.45        5.99      6.67 o 
  -7   8   0       52.42       53.68      6.63 o 
  -6   8   0       68.21       72.07      6.67 o 
  -5   8   0       15.08        3.55      4.53 o 
  -4   8   0       30.45       39.86      6.12 o 
  -3   8   0       18.20       13.90      3.89 o 
  -2   8   0       23.57       15.44      4.45 o 
  -1   8   0       16.89       17.36      3.68 o 
   0   8   0       52.21       47.65      4.88 o 
   1   8   0       23.04       17.36      5.30 o 
   2   8   0       61.68       67.96      6.24 o 
   3   8   0      179.56      182.93      9.84 o 
   4   8   0        1.46        5.86      5.43 o 
   5   8   0       66.56       87.55      8.04 o 
   6   8   0       10.67       28.49      6.24 o 
 -11   9   0        1.12        9.62      5.35 o 
 -10   9   0        2.97        7.19      5.47 o 
  -9   9   0        0.86        9.37      6.03 o 
  -8   9   0       57.00       49.40      7.14 o 
  -7   9   0       58.59       54.11      6.63 o 
  -6   9   0      148.81      130.11      8.38 o 
  -5   9   0      346.72      354.70     12.53 o 
  -4   9   0      341.37      357.74     11.68 o 
  -3   9   0       66.40       63.26      6.89 o 
  -2   9   0      197.47      182.93      8.68 o 
  -1   9   0       47.83       47.39      5.73 o 
   0   9   0       53.29       59.67      5.15 o 
   1   9   0       14.31       18.05      5.18 o 
   2   9   0      132.91      130.02      9.11 o 
   3   9   0        2.84       -0.38      5.60 o 
   4   9   0       20.11       23.95      6.93 o 
   5   9   0       20.32       25.11      7.23 o 
 -10  10   0        1.67        3.64      5.82 o 
  -9  10   0       14.71       21.98      6.29 o 
  -8  10   0       14.28       17.88      5.73 o 
  -7  10   0       40.68       43.67      6.67 o 
  -6  10   0        0.31        1.80      4.66 o 
  -5  10   0        0.61       -5.35      5.35 o 
  -4  10   0      235.31      242.51     11.08 o 
  -3  10   0       48.51       41.53      6.67 o 
  -2  10   0       37.09       48.46      6.20 o 
  -1  10   0       47.53       41.19      6.72 o 
   0  10   0       37.79       33.76      6.20 o 
   1  10   0      132.99      124.51     10.18 o 
   2  10   0      209.92      254.83     12.79 o 
   3  10   0        9.42        2.61      5.99 o 
   4  10   0        5.59       -3.25      6.42 o 
  -9  11   0        2.09        3.68      5.56 o 
  -8  11   0        8.68       15.70      5.56 o 
  -7  11   0        0.78       -5.43      5.43 o 
  -6  11   0        0.15       -4.83      5.65 o 
  -5  11   0      140.67      111.85      9.62 o 
  -4  11   0       82.87       96.88      8.60 o 
  -3  11   0        9.36        5.05      5.95 o 
  -2  11   0        0.09        2.74      4.83 o 
  -1  11   0        0.08       -2.01      5.60 o 
   0  11   0        0.84        3.77      4.23 o 
   1  11   0       11.05       11.76      6.37 o 
   2  11   0        0.01        5.05      5.95 o 
  -7  12   0        0.08        2.31      5.73 o 
  -6  12   0       54.74       62.32      8.17 o 
  -5  12   0        1.08        1.75      6.46 o 
  -4  12   0       12.94       11.38      5.60 o 
  -3  12   0        1.93        0.86      5.73 o 
  -2  12   0        7.50        6.67      6.42 o 
  -1  12   0        1.57        0.90      6.46 o 
   0  12   0        0.06       -4.96      4.96 o 
   3 -13   1        0.04       -0.47      6.33 o 
   4 -13   1        0.07       -6.93      6.93 o 
   5 -13   1        0.02        0.94      6.20 o 
  -1 -12   1       29.33       29.43      7.44 o 
   0 -12   1        2.73       -1.82      4.42 o 
   1 -12   1       86.54       69.89      8.51 o 
   2 -12   1      174.44      172.88     11.12 o 
   3 -12   1       22.37       20.62      6.29 o 
   4 -12   1        0.48       15.14      5.13 o 
   5 -12   1        8.71       12.79      5.30 o 
   6 -12   1       12.32       22.63      6.37 o 
   7 -12   1        0.05        4.06      5.22 o 
   8 -12   1       12.80       18.31      6.67 o 
  -3 -11   1        0.06       -2.78      6.42 o 
  -2 -11   1        0.24        0.00      6.03 o 
  -1 -11   1        0.01        0.43      5.56 o 
   0 -11   1       27.08       28.92      5.92 o 
   1 -11   1       41.13       25.62      7.06 o 
   2 -11   1       24.54       31.44      5.43 o 
   3 -11   1       19.57       20.40      5.90 o 
   4 -11   1       34.48       43.24      6.54 o 
   5 -11   1       25.68       20.87      6.24 o 
   6 -11   1        4.87       -1.97      5.18 o 
   7 -11   1       13.06       16.30      5.77 o 
   8 -11   1       68.54       76.65      9.32 o 
   9 -11   1       52.86       54.02      8.38 o 
  -5 -10   1        4.55        1.88      6.72 o 
  -4 -10   1       14.62       17.54      6.33 o 
  -3 -10   1        0.35       -3.25      5.65 o 
  -2 -10   1       14.54       19.12      5.47 o 
  -1 -10   1        1.24        2.91      5.47 o 
   0 -10   1       97.69      107.09     14.50 o 
   1 -10   1        6.20       12.02      4.49 o 
   2 -10   1        0.15        2.61      4.02 o 
   3 -10   1        0.49        9.45      4.28 o 
   4 -10   1       89.93       88.24      7.44 o 
   5 -10   1       25.57       22.97      5.05 o 
   6 -10   1        9.45        3.51      4.70 o 
   7 -10   1        0.73       -5.26      5.26 o 
   8 -10   1        1.71       -5.99      5.99 o 
   9 -10   1        3.12        1.67      6.12 o 
  10 -10   1        0.30       -1.37      5.82 o 
  -6  -9   1       20.54       29.04      6.54 o 
  -5  -9   1       14.18       16.47      6.67 o 
  -4  -9   1       19.00       18.65      6.24 o 
  -3  -9   1       70.24       70.83      7.06 o 
  -2  -9   1       87.00       93.75      7.74 o 
  -1  -9   1       61.10       59.19      6.67 o 
   0  -9   1      216.89      215.59      6.87 o 
   1  -9   1        0.01       -4.28      4.28 o 
   2  -9   1       49.66       56.54      5.52 o 
   3  -9   1       90.83       91.23      6.67 o 
   4  -9   1        2.76        2.61      4.11 o 
   5  -9   1       47.01       40.16      5.47 o 
   6  -9   1      107.81      119.97      7.91 o 
   7  -9   1        3.04        2.69      4.58 o 
   8  -9   1        4.35        7.91      5.13 o 
   9  -9   1        0.46        2.74      5.22 o 
  10  -9   1        0.34        5.52      5.39 o 
  11  -9   1        1.97        9.67      5.60 o 
  -7  -8   1       14.90       24.08      6.67 o 
  -6  -8   1        9.32        4.53      5.69 o 
  -5  -8   1      207.36      200.64     10.86 o 
  -4  -8   1      205.03      195.81     10.86 o 
  -3  -8   1      266.02      233.06     10.56 o 
  -2  -8   1        0.37        1.15      4.23 o 
  -1  -8   1       72.29       62.70      6.12 o 
   0  -8   1       15.80       17.27      2.78 o 
   1  -8   1        3.55        4.45      3.29 o 
   2  -8   1      357.86      382.71     10.78 o 
   3  -8   1        7.03        7.40      3.72 o 
   4  -8   1      152.99      143.41      7.70 o 
   5  -8   1       20.56       19.12      4.19 o 
   6  -8   1       35.54       24.38      4.92 o 
   7  -8   1       27.27       23.22      5.65 o 
   8  -8   1       61.88       61.12      7.23 o 
   9  -8   1       46.14       29.81      6.93 o 
  10  -8   1        8.98        8.38      5.65 o 
  11  -8   1        1.02       12.28      5.56 o 
  -8  -7   1        3.43       -7.06      7.06 o 
  -7  -7   1       22.60       18.43      5.82 o 
  -6  -7   1        2.52        2.57      4.88 o 
  -5  -7   1        0.74       -0.98      5.05 o 
  -4  -7   1       39.65       37.30      5.82 o 
  -3  -7   1       53.41       59.24      5.39 o 
  -2  -7   1      108.92      103.16      6.24 o 
  -1  -7   1      139.78      140.80      6.93 o 
   0  -7   1      438.09      482.77     12.42 o 
   1  -7   1      456.87      425.10     10.91 o 
   2  -7   1      220.75      192.13      7.48 o 
   3  -7   1      121.38      126.64      6.16 o 
   4  -7   1      235.33      257.18      8.55 o 
   5  -7   1        7.47       19.80      3.55 o 
   6  -7   1      202.86      228.14      9.07 o 
   7  -7   1        0.03        1.97      4.19 o 
   8  -7   1      696.02      701.57     16.98 o 
   9  -7   1      332.21      337.80     13.26 o 
  10  -7   1        1.67       -6.16      6.16 o 
  11  -7   1       63.36       68.78      8.13 o 
  12  -7   1       30.99       25.28      7.23 o 
  -9  -6   1        0.70       -1.84      6.03 o 
  -8  -6   1       53.33       46.28      7.61 o 
  -7  -6   1        9.03       19.59      4.70 o 
  -6  -6   1       13.90        6.93      5.39 o 
  -5  -6   1      293.92      284.64     10.91 o 
  -4  -6   1       13.11       11.29      4.11 o 
  -3  -6   1        0.76       -0.73      3.46 o 
  -2  -6   1        2.47       14.63      3.08 o 
  -1  -6   1       28.08       27.29      3.55 o 
   0  -6   1      629.07      681.69     13.30 o 
   1  -6   1      312.84      366.25      9.02 o 
   2  -6   1      178.44      178.06      6.63 o 
   3  -6   1      632.01      701.40     11.42 o 
   4  -6   1        3.28       -1.92      2.99 o 
   5  -6   1        8.56       12.62      3.21 o 
   6  -6   1        0.23       -3.38      3.38 o 
   7  -6   1      346.20      370.35     11.21 o 
   8  -6   1      125.05      134.51      8.25 o 
   9  -6   1       57.92       59.75      6.37 o 
  10  -6   1        6.50        1.45      5.52 o 
  11  -6   1        0.15       -1.63      5.52 o 
  12  -6   1        0.96       -6.29      6.29 o 
 -10  -5   1        1.35        1.88      6.63 o 
  -9  -5   1        1.20        2.10      5.65 o 
  -8  -5   1        1.24       -2.99      5.73 o 
  -7  -5   1        0.21        3.68      4.53 o 
  -6  -5   1        4.78        2.95      4.66 o 
  -5  -5   1       50.73       52.61      5.60 o 
  -4  -5   1      101.16       89.22      5.99 o 
  -3  -5   1      707.03      799.22     13.13 o 
  -2  -5   1      122.04      118.30      5.69 o 
  -1  -5   1      783.62      844.08     11.98 o 
   0  -5   1        9.33        8.85      3.93 o 
   1  -5   1      165.17      113.13      4.88 o 
   2  -5   1      311.73      286.39      7.36 o 
   3  -5   1     1285.34     1343.01     14.50 o 
   4  -5   1      683.70      774.41     11.76 o 
   5  -5   1       31.69       22.50      3.68 o 
   6  -5   1       12.75        9.02      3.42 o 
   7  -5   1       91.25       91.91      6.24 o 
   8  -5   1        6.35        7.23      4.70 o 
   9  -5   1       76.17       72.50      7.19 o 
  10  -5   1      189.77      165.05     10.14 o 
  11  -5   1        2.03        0.00      5.73 o 
  12  -5   1        0.03       -2.27      6.29 o 
 -10  -4   1        0.80        1.33      5.95 o 
  -9  -4   1       11.62       10.91      6.59 o 
  -8  -4   1        7.95        5.52      4.36 o 
  -7  -4   1      525.23      511.80     14.46 o 
  -6  -4   1        0.03       -4.11      4.11 o 
  -5  -4   1      348.10      333.44     10.31 o 
  -4  -4   1      376.73      409.36      9.88 o 
  -3  -4   1        2.66        1.37      2.40 o 
  -2  -4   1      139.12      111.67      4.92 o 
  -1  -4   1      172.53      140.12      5.09 o 
   0  -4   1       80.82       65.33      2.58 o 
   1  -4   1      415.88      345.85      6.37 o 
   2  -4   1     1220.20     1364.09     12.66 o 
   3  -4   1      660.73      685.36      9.67 o 
   4  -4   1      256.41      258.59      7.36 o 
   5  -4   1      111.46      110.78      5.13 o 
   6  -4   1       22.53       13.13      3.72 o 
   7  -4   1      140.01      122.92      7.10 o 
   8  -4   1       77.27       83.40      6.12 o 
   9  -4   1        6.75        5.56      5.18 o 
  10  -4   1        0.76        4.92      5.60 o 
  11  -4   1       10.56       16.34      6.16 o 
  12  -4   1        0.06        1.80      6.12 o 
 -11  -3   1        0.60       -1.41      5.86 o 
 -10  -3   1       21.66       27.07      6.67 o 
  -9  -3   1      175.80      158.12     10.27 o 
  -8  -3   1      203.27      202.39     10.27 o 
  -7  -3   1      985.84     1039.12     18.05 o 
  -6  -3   1        3.75        0.00      3.25 o 
  -5  -3   1       15.15       14.84      3.59 o 
  -4  -3   1      968.36     1077.01     13.73 o 
  -3  -3   1      527.26      591.22      9.28 o 
  -2  -3   1       88.24       73.22      3.55 o 
  -1  -3   1     2206.87     2136.96     14.50 o 
   0  -3   1     5123.86     4261.13    293.64 o 
   1  -3   1      877.78      858.37      8.60 o 
   2  -3   1      861.51      840.75      8.98 o 
   3  -3   1       54.81       38.32      2.99 o 
   4  -3   1      336.35      338.75      7.01 o 
   5  -3   1       16.20        9.45      2.69 o 
   6  -3   1      107.02      114.71      5.73 o 
   7  -3   1      103.32      107.78      6.29 o 
   8  -3   1        6.29        2.65      4.19 o 
   9  -3   1      150.94      147.22      8.60 o 
  10  -3   1       71.14       67.32      7.48 o 
  11  -3   1      133.17      149.14     10.56 o 
  12  -3   1       42.28       32.16      8.13 o 
 -11  -2   1        5.39        7.44      5.09 o 
 -10  -2   1       43.68       25.36      7.53 o 
  -9  -2   1       16.58       12.10      5.82 o 
  -8  -2   1        0.98       -2.91      4.66 o 
  -7  -2   1       42.70       50.51      4.96 o 
  -6  -2   1       26.61       26.43      4.19 o 
  -5  -2   1       96.53      102.18      5.43 o 
  -4  -2   1      193.07      194.65      6.07 o 
  -3  -2   1      308.33      288.40      6.59 o 
  -2  -2   1     1092.73     1122.44     10.09 o 
  -1  -2   1      186.87      208.17      3.98 o 
   0  -2   1     7167.09     6160.92    125.21 o 
   1  -2   1      286.76      301.11      4.53 o 
   2  -2   1     6084.91     5390.71     88.41 o 
   3  -2   1      878.89      864.70      9.62 o 
   4  -2   1        2.03        2.18      2.40 o 
   5  -2   1       52.34       61.25      4.02 o 
   6  -2   1       50.19       56.37      4.41 o 
   7  -2   1       10.82       16.81      3.68 o 
   8  -2   1       25.70       23.44      4.53 o 
   9  -2   1      200.85      203.12      9.79 o 
  10  -2   1      130.95      141.06      9.45 o 
  11  -2   1       58.05       48.93      8.43 o 
  12  -2   1        1.26        5.52      6.59 o 
 -12  -1   1        5.17       11.72      6.12 o 
 -11  -1   1        0.14       -2.05      6.03 o 
 -10  -1   1        9.95       17.45      6.37 o 
  -9  -1   1      185.11      202.86      9.58 o 
  -8  -1   1       41.34       50.60      5.26 o 
  -7  -1   1        7.04        8.17      3.42 o 
  -6  -1   1      295.68      292.98      8.60 o 
  -5  -1   1        0.94        3.04      2.40 o 
  -4  -1   1       79.36       72.41      3.68 o 
  -3  -1   1     6590.93     5863.20    105.34 o 
  -2  -1   1       24.45       28.53      2.01 o 
   0  -1   1     4806.90     4006.08     83.23 o 
   1  -1   1       18.35       41.19      1.71 o 
   2  -1   1     2437.37     2334.90     56.50 o 
   3  -1   1      107.74      118.43      4.19 o 
   4  -1   1     1478.96     1503.01     14.16 o 
   5  -1   1       17.15       12.28      2.99 o 
   6  -1   1     1258.62     1434.58     17.15 o 
   7  -1   1       59.56       40.46      5.18 o 
   8  -1   1        0.14       -4.02      4.02 o 
   9  -1   1        9.21       12.83      5.30 o 
  10  -1   1        2.98        8.47      5.39 o 
  11  -1   1        8.89       10.48      5.90 o 
  12  -1   1        9.72        8.55      6.46 o 
 -12   0   1        0.95       19.85      7.27 o 
 -11   0   1      228.39      207.52     12.66 o 
 -10   0   1      317.61      313.21     13.30 o 
  -9   0   1        1.60       -1.80      5.18 o 
  -8   0   1      118.82      114.03      6.84 o 
  -7   0   1      116.67      116.72      6.33 o 
  -6   0   1     1030.59     1084.63     14.41 o 
  -5   0   1       12.44       15.31      2.18 o 
  -4   0   1      178.72      174.98      5.13 o 
  -3   0   1      276.45      286.74      5.18 o 
  -2   0   1     2059.11     1890.56     44.70 o 
  -1   0   1     7154.67     5972.18     59.02 o 
   0   0   1     2645.08     2454.92     64.01 o 
   1   0   1     2317.76     2413.47     48.07 o 
   2   0   1      103.88      109.96      3.51 o 
   3   0   1      518.38      589.43      8.13 o 
   4   0   1       42.81       39.09      3.29 o 
   5   0   1      356.22      431.09      9.07 o 
   6   0   1      125.38      119.03      6.42 o 
   7   0   1       62.96       61.16      5.43 o 
   8   0   1       99.14       94.91      7.01 o 
   9   0   1        0.98       -5.43      5.43 o 
  10   0   1       47.34       36.83      7.23 o 
  11   0   1        1.99        3.93      6.29 o 
 -12   1   1        6.44       12.66      6.24 o 
 -11   1   1       33.00       43.93      7.66 o 
 -10   1   1      206.75      195.46     10.18 o 
  -9   1   1      324.99      347.39     11.85 o 
  -8   1   1      113.36      106.97      6.93 o 
  -7   1   1       25.37       20.87      3.64 o 
  -6   1   1      191.10      170.36      6.67 o 
  -5   1   1      924.26     1033.81     12.49 o 
  -4   1   1      688.58      690.41      9.20 o 
  -3   1   1       15.03       15.83      2.18 o 
  -2   1   1     2528.47     2427.55     53.55 o 
  -1   1   1       24.91       47.73      2.91 o 
   0   1   1       71.44       99.50      5.75 o 
   1   1   1      148.09      127.54      3.25 o 
   2   1   1      109.93      100.60      3.89 o 
   3   1   1       89.82       75.41      3.59 o 
   4   1   1      257.52      266.72      7.31 o 
   5   1   1     1443.68     1578.07     17.54 o 
   6   1   1       29.66       29.43      4.32 o 
   7   1   1        0.13       -0.51      3.85 o 
   8   1   1       97.08      104.75      7.87 o 
   9   1   1      164.83      165.65     10.09 o 
  10   1   1       48.68       49.23      8.34 o 
  11   1   1        5.62       13.26      6.80 o 
 -12   2   1       47.58       48.42      7.83 o 
 -11   2   1       14.79        7.57      5.95 o 
 -10   2   1      100.52      110.18      7.96 o 
  -9   2   1      142.29      143.58      8.00 o 
  -8   2   1        9.19       10.18      3.46 o 
  -7   2   1       82.66       85.58      5.26 o 
  -6   2   1      501.14      538.10     10.44 o 
  -5   2   1      511.32      581.04      9.67 o 
  -4   2   1      537.77      612.99      8.81 o 
  -3   2   1     5687.65     5214.33     97.95 o 
  -2   2   1     5115.46     4499.50     81.95 o 
  -1   2   1     2080.65     2020.28     12.32 o 
   0   2   1       37.73       19.94      1.53 o 
   1   2   1     1015.54     1027.06     10.05 o 
   2   2   1        7.34        3.59      1.88 o 
   3   2   1       72.71       79.04      3.98 o 
   4   2   1       28.91       23.44      3.38 o 
   5   2   1       59.26       52.61      4.49 o 
   6   2   1       35.44       34.94      4.32 o 
   7   2   1        2.46       -0.30      4.32 o 
   8   2   1      275.58      278.48     11.59 o 
   9   2   1        0.00       -4.53      5.69 o 
  10   2   1        7.66       16.25      6.50 o 
 -12   3   1        7.48        2.52      6.24 o 
 -11   3   1       23.80       19.12      6.29 o 
 -10   3   1       11.65       11.55      5.60 o 
  -9   3   1       88.29       83.02      6.84 o 
  -8   3   1       19.99       10.99      3.85 o 
  -7   3   1        0.01       -1.28      3.04 o 
  -6   3   1       50.12       54.92      4.49 o 
  -5   3   1       40.21       28.83      3.64 o 
  -4   3   1        2.15        3.08      2.31 o 
  -3   3   1     5582.13     5051.54    106.24 o 
  -2   3   1     1073.37     1007.30     10.48 o 
  -1   3   1       61.61       65.31      3.25 o 
   0   3   1        8.42        6.99      1.50 o 
   1   3   1      338.30      347.39      6.76 o 
   2   3   1      269.29      276.64      7.23 o 
   3   3   1       45.81       47.09      3.72 o 
   4   3   1       95.90       87.38      5.56 o 
   5   3   1        3.44        6.16      3.51 o 
   6   3   1      140.80      134.47      7.74 o 
   7   3   1      230.36      218.00     10.44 o 
   8   3   1        3.01       -0.73      5.86 o 
   9   3   1      111.37      129.42      9.88 o 
  10   3   1       60.21       68.18      8.73 o 
 -13   4   1       15.44       36.23      7.61 o 
 -12   4   1        0.03       12.32      5.30 o 
 -11   4   1        0.21       -6.20      6.20 o 
 -10   4   1        5.27        6.33      4.92 o 
  -9   4   1        9.24        4.70      5.18 o 
  -8   4   1        0.24       -3.34      3.34 o 
  -7   4   1        6.25        4.75      3.64 o 
  -6   4   1      366.43      415.65     10.31 o 
  -5   4   1     4144.67     4373.32     27.76 o 
  -4   4   1       13.93       12.28      3.64 o 
  -3   4   1      136.08      138.06      5.26 o 
  -2   4   1      474.13      513.55      8.38 o 
  -1   4   1       42.89       44.57      3.21 o 
   0   4   1     1153.75     1274.05     54.49 o 
   1   4   1      831.83      897.68     12.23 o 
   2   4   1        0.70        2.31      2.61 o 
   3   4   1      278.44      280.92      8.73 o 
   4   4   1      152.66      164.67      7.53 o 
   5   4   1       88.88       79.90      6.46 o 
   6   4   1      189.83      207.78      9.58 o 
   7   4   1       82.81       86.95      7.61 o 
   8   4   1       59.08       53.76      7.87 o 
   9   4   1       61.93       72.80      8.73 o 
 -12   5   1       10.09       14.20      5.82 o 
 -11   5   1        0.93        0.00      5.47 o 
 -10   5   1        0.43        2.05      4.83 o 
  -9   5   1      308.71      314.88     11.42 o 
  -8   5   1      134.77      143.84      7.83 o 
  -7   5   1       20.12       18.56      4.19 o 
  -6   5   1        1.03        0.21      3.68 o 
  -5   5   1     1167.91     1231.89     15.78 o 
  -4   5   1       32.62       30.45      3.68 o 
  -3   5   1       74.26       51.92      3.89 o 
  -2   5   1      833.02      839.89     11.98 o 
  -1   5   1       66.39       81.82      4.62 o 
   0   5   1        6.74        8.03      3.19 o 
   1   5   1        2.35        2.31      2.65 o 
   2   5   1      283.72      312.31      9.28 o 
   3   5   1      410.74      436.82     11.33 o 
   4   5   1      246.04      237.55      9.50 o 
   5   5   1       24.97       28.61      5.22 o 
   6   5   1        0.54       -4.96      4.96 o 
   7   5   1       10.59        8.00      5.13 o 
   8   5   1        6.24       10.65      5.65 o 
   9   5   1        0.79       -0.94      6.67 o 
 -12   6   1        0.02        3.08      5.73 o 
 -11   6   1       13.15        7.53      5.52 o 
 -10   6   1       34.22       27.12      6.42 o 
  -9   6   1       94.91      101.97      7.36 o 
  -8   6   1      126.53      115.27      7.96 o 
  -7   6   1      379.04      384.21     11.51 o 
  -6   6   1       17.92        9.79      5.56 o 
  -5   6   1      382.23      372.49     10.61 o 
  -4   6   1        4.56        3.34      2.91 o 
  -3   6   1      481.90      430.57     10.22 o 
  -2   6   1       18.89        8.94      3.08 o 
  -1   6   1        0.63       -2.22      2.78 o 
   0   6   1       85.63       90.84      3.99 o 
   1   6   1      358.72      360.05     10.48 o 
   2   6   1      167.77      176.60      8.30 o 
   3   6   1      705.05      741.95     16.17 o 
   4   6   1      174.82      146.28      8.77 o 
   5   6   1        4.18        5.77      4.83 o 
   6   6   1        8.99       10.56      4.88 o 
   7   6   1        0.36        1.28      5.09 o 
   8   6   1        0.52        7.48      5.69 o 
 -12   7   1        0.61        4.11      5.43 o 
 -11   7   1        1.02        2.48      5.43 o 
 -10   7   1        0.50        9.37      4.79 o 
  -9   7   1       24.22       34.13      6.12 o 
  -8   7   1      440.54      467.02     14.37 o 
  -7   7   1      107.16      103.98      6.97 o 
  -6   7   1       25.93       20.19      4.62 o 
  -5   7   1      101.45      107.10      6.63 o 
  -4   7   1      232.16      264.71      8.85 o 
  -3   7   1      223.09      220.61      8.38 o 
  -2   7   1        3.81        5.39      2.95 o 
  -1   7   1        6.28        4.83      3.59 o 
   0   7   1       94.79       92.55      4.39 o 
   1   7   1        0.14        1.88      3.51 o 
   2   7   1        0.78       -3.76      4.36 o 
   3   7   1       45.37       50.00      6.63 o 
   4   7   1       22.26       15.61      5.90 o 
   5   7   1        1.58        2.65      5.60 o 
   6   7   1        1.47       -0.86      6.89 o 
   7   7   1       81.11      110.86      9.75 o 
 -12   8   1        1.83       -2.40      6.29 o 
 -11   8   1        5.44        8.68      5.47 o 
 -10   8   1        2.62        5.60      5.47 o 
  -9   8   1       50.28       45.81      7.61 o 
  -8   8   1       26.70       21.68      6.20 o 
  -7   8   1      267.92      266.29     11.08 o 
  -6   8   1       72.40       97.00      7.06 o 
  -5   8   1      322.99      329.08     11.16 o 
  -4   8   1      104.15       97.65      6.93 o 
  -3   8   1        0.51        1.92      3.55 o 
  -2   8   1       84.59       92.64      6.42 o 
  -1   8   1       31.58       27.93      4.45 o 
   0   8   1        6.72        3.13      2.95 o 
   1   8   1       28.36       30.58      5.47 o 
   2   8   1      599.04      640.19     16.64 o 
   3   8   1       18.77        6.50      5.95 o 
   4   8   1       27.05       30.20      6.72 o 
   5   8   1        3.72        5.56      6.12 o 
   6   8   1       13.83        9.37      5.99 o 
 -11   9   1        4.56        9.67      6.33 o 
 -10   9   1        2.52       11.93      5.60 o 
  -9   9   1       39.87       52.31      7.14 o 
  -8   9   1        9.35        9.28      4.66 o 
  -7   9   1       17.99       16.42      5.73 o 
  -6   9   1        7.26       16.34      4.58 o 
  -5   9   1      219.87      182.89      9.92 o 
  -4   9   1      192.04      203.20      9.62 o 
  -3   9   1      215.48      211.76      9.75 o 
  -2   9   1       90.16       89.31      7.14 o 
  -1   9   1        3.03        5.56      4.53 o 
   0   9   1       29.72       32.80      5.95 o 
   1   9   1      149.03      176.34     10.14 o 
   2   9   1       18.12       17.15      6.07 o 
   3   9   1       19.23       30.28      6.37 o 
   4   9   1       14.58       11.03      6.42 o 
 -10  10   1       16.40       16.98      7.23 o 
  -9  10   1        4.47       -0.43      5.95 o 
  -8  10   1        0.10       13.81      5.26 o 
  -7  10   1        9.60       12.40      4.96 o 
  -6  10   1       19.23       23.14      5.65 o 
  -5  10   1      101.12       98.20      8.73 o 
  -4  10   1      171.86      172.67      9.97 o 
  -3  10   1      324.96      300.29     12.36 o 
  -2  10   1       24.00       31.35      5.52 o 
  -1  10   1        8.09        4.49      5.73 o 
   0  10   1      115.26      130.38     12.83 o 
   1  10   1       37.57       36.36      8.00 o 
   2  10   1       29.21       32.04      7.14 o 
   3  10   1        1.28       -3.25      6.67 o 
  -9  11   1        7.89       11.25      6.42 o 
  -8  11   1       14.97       22.37      6.03 o 
  -7  11   1       44.31       34.39      6.93 o 
  -6  11   1        5.54        7.10      5.77 o 
  -5  11   1       10.46       18.82      5.65 o 
  -4  11   1       30.26       22.75      6.63 o 
  -3  11   1       42.51       44.87      6.97 o 
  -2  11   1        5.27        5.39      6.20 o 
  -1  11   1        0.07       -6.24      6.24 o 
   0  11   1      123.29      126.70      7.89 o 
   1  11   1       79.71       84.22      9.71 o 
  -7  12   1        0.79       -0.94      6.03 o 
  -6  12   1        1.04       -0.47      5.56 o 
  -5  12   1       35.32       45.94      7.61 o 
  -4  12   1        2.82        0.00      7.01 o 
  -3  12   1        6.13        6.93      6.72 o 
  -2  12   1       21.86       22.50      6.97 o 
   1 -13   2       19.66       27.76      6.80 o 
   2 -13   2       24.92       47.09      7.48 o 
   3 -13   2       50.42       57.61      8.38 o 
   4 -13   2       13.63       17.41      6.29 o 
   5 -13   2        0.46        1.41      6.16 o 
   6 -13   2        3.37        6.16      6.16 o 
  -2 -12   2        0.65       -1.41      5.90 o 
  -1 -12   2        5.03       11.16      6.12 o 
   0 -12   2       49.23       52.06      5.48 o 
   1 -12   2       94.24      109.92      9.58 o 
   2 -12   2      192.80      204.36     11.68 o 
   3 -12   2      142.13      112.44      9.45 o 
   4 -12   2       91.10       77.50      8.51 o 
   5 -12   2        8.16        9.97      5.56 o 
   6 -12   2        0.78       -5.26      5.26 o 
   7 -12   2        3.27       -0.90      5.90 o 
   8 -12   2        9.15       13.43      5.99 o 
  -4 -11   2        5.06       16.89      6.50 o 
  -3 -11   2        0.00       -3.08      5.56 o 
  -2 -11   2        0.80       -5.39      5.52 o 
  -1 -11   2        5.04        2.74      5.86 o 
   0 -11   2       21.36       19.82      5.84 o 
   1 -11   2       15.80        5.13      5.39 o 
   2 -11   2       15.35       16.21      5.18 o 
   3 -11   2        2.46       12.57      4.11 o 
   4 -11   2       86.92       94.91      7.83 o 
   5 -11   2       69.05       55.99      7.23 o 
   6 -11   2        1.42        1.15      5.22 o 
   7 -11   2       56.29       44.23      6.54 o 
   8 -11   2       35.36       28.06      7.44 o 
   9 -11   2       12.28        9.50      6.42 o 
  -5 -10   2        2.42       -5.77      5.77 o 
  -4 -10   2       13.09       13.73      6.24 o 
  -3 -10   2        4.87        0.38      5.39 o 
  -2 -10   2        1.31       -5.43      5.43 o 
  -1 -10   2      156.19      144.27      9.54 o 
   0 -10   2      206.81      203.78      7.27 o 
   1 -10   2       48.28       39.01      6.29 o 
   2 -10   2       32.55       27.07      5.13 o 
   3 -10   2      197.80      197.39      9.62 o 
   4 -10   2        4.11        0.34      4.02 o 
   5 -10   2       47.72       46.32      5.90 o 
   6 -10   2       37.69       28.01      5.73 o 
   7 -10   2       15.70       17.92      5.39 o 
   8 -10   2        3.62        5.86      5.22 o 
   9 -10   2       44.96       36.10      7.14 o 
  10 -10   2        9.46       11.80      6.33 o 
  -6  -9   2        2.71       -3.93      6.12 o 
  -5  -9   2        0.03        2.01      5.09 o 
  -4  -9   2       11.58        5.90      5.60 o 
  -3  -9   2       26.10       25.88      5.95 o 
  -2  -9   2        0.18       -2.87      4.23 o 
  -1  -9   2      124.18      145.08      7.87 o 
   0  -9   2       17.11       13.11      7.27 o 
   1  -9   2       28.09       21.04      4.79 o 
   2  -9   2        0.00        4.11      3.59 o 
   3  -9   2      242.43      227.41      9.32 o 
   4  -9   2       66.51       65.31      5.69 o 
   5  -9   2      165.73      149.87      8.08 o 
   6  -9   2      399.01      403.37     13.17 o 
   7  -9   2        2.10       -4.92      4.92 o 
   8  -9   2      105.18       99.91      8.94 o 
   9  -9   2        0.36       -3.12      5.65 o 
  10  -9   2        2.76        2.57      5.43 o 
  11  -9   2        0.50       -3.25      5.69 o 
  -8  -8   2       55.00       68.01      9.11 o 
  -7  -8   2       12.71       10.35      5.99 o 
  -6  -8   2        4.17       -1.20      5.47 o 
  -5  -8   2       27.88       31.31      6.07 o 
  -4  -8   2      168.30      167.32      9.28 o 
  -3  -8   2      287.91      280.41     10.69 o 
  -2  -8   2      197.14      189.73      8.64 o 
  -1  -8   2      184.57      207.95      8.30 o 
   0  -8   2      171.25      178.87      9.17 o 
   1  -8   2        5.12        2.87      3.38 o 
   2  -8   2        1.97        8.00      3.17 o 
   3  -8   2       59.65       59.92      5.05 o 
   4  -8   2       83.16      100.30      5.99 o 
   5  -8   2       49.32       37.13      4.96 o 
   6  -8   2       16.08       10.48      4.15 o 
   7  -8   2      157.63      155.51      8.51 o 
   8  -8   2      409.65      395.72     14.16 o 
   9  -8   2      160.33      156.88      9.84 o 
  10  -8   2       22.16       25.53      5.99 o 
  11  -8   2        2.13        5.35      4.79 o 
  -8  -7   2        2.34        2.61      5.99 o 
  -7  -7   2      102.16       96.41      9.15 o 
  -6  -7   2       30.11       24.46      6.03 o 
  -5  -7   2       65.84       57.87      6.59 o 
  -4  -7   2       62.57       59.32      5.99 o 
  -3  -7   2      146.60      154.23      7.57 o 
  -2  -7   2      177.83      164.50      7.19 o 
  -1  -7   2      105.24       94.27      5.95 o 
   0  -7   2      218.42      237.57      5.83 o 
   1  -7   2        0.26        3.64      2.95 o 
   2  -7   2       11.14       13.26      3.38 o 
   3  -7   2       50.62       46.79      4.06 o 
   4  -7   2      847.98      936.34     14.76 o 
   5  -7   2        4.81        0.26      3.55 o 
   6  -7   2      478.49      468.34     12.40 o 
   7  -7   2      274.99      266.12     10.56 o 
   8  -7   2       40.79       50.98      6.50 o 
   9  -7   2       90.74       86.35      7.70 o 
  10  -7   2        0.02       -5.47      5.47 o 
  11  -7   2        7.78        7.36      5.99 o 
  -9  -6   2       28.44       27.67      6.42 o 
  -8  -6   2       15.26       16.51      6.07 o 
  -7  -6   2        6.97        3.85      5.26 o 
  -6  -6   2       22.82       15.91      4.53 o 
  -5  -6   2       45.99       54.66      5.22 o 
  -4  -6   2       27.97       20.27      4.28 o 
  -3  -6   2       54.94       66.29      5.22 o 
  -2  -6   2       60.43       61.59      4.58 o 
  -1  -6   2        9.60        3.68      3.08 o 
   0  -6   2      222.60      265.45     16.15 o 
   1  -6   2      408.77      391.05      9.15 o 
   2  -6   2       12.77        9.15      2.74 o 
   3  -6   2       40.68       39.56      3.42 o 
   4  -6   2      161.95      183.10      7.01 o 
   5  -6   2       59.51       58.47      5.13 o 
   6  -6   2       55.33       50.04      5.35 o 
   7  -6   2      163.11      158.04      7.78 o 
   8  -6   2       73.22       60.69      6.72 o 
   9  -6   2        1.15        1.03      4.75 o 
  10  -6   2       78.38       89.69      8.17 o 
  11  -6   2        5.70        2.52      6.37 o 
  12  -6   2        5.78       -6.80      6.80 o 
 -10  -5   2       13.18        9.07      6.50 o 
  -9  -5   2       39.77       31.05      7.06 o 
  -8  -5   2       36.72       50.04      6.67 o 
  -7  -5   2       23.10       28.10      5.30 o 
  -6  -5   2       69.91       71.47      5.86 o 
  -5  -5   2        5.00        4.62      3.59 o 
  -4  -5   2       74.23       92.81      5.47 o 
  -3  -5   2       52.72       52.91      4.23 o 
  -2  -5   2       45.92       42.43      3.85 o 
  -1  -5   2     1351.81     1340.23     14.37 o 
   0  -5   2        1.80        2.03      1.40 o 
   1  -5   2      558.77      535.71      8.68 o 
   2  -5   2     1140.96     1147.54     13.05 o 
   3  -5   2     1121.21     1214.39     13.90 o 
   4  -5   2      151.48      132.93      5.56 o 
   5  -5   2       16.10       24.68      3.21 o 
   6  -5   2        3.92        9.54      3.72 o 
   7  -5   2       20.09       19.76      4.28 o 
   8  -5   2      185.50      177.80      8.73 o 
   9  -5   2      306.99      271.08     11.46 o 
  10  -5   2      109.25      123.09      9.37 o 
  11  -5   2        0.48       -5.95      5.95 o 
  12  -5   2        7.88        7.96      6.93 o 
 -11  -4   2        6.84        2.82      6.33 o 
 -10  -4   2        1.08        0.86      6.12 o 
  -9  -4   2      131.55      123.74      9.88 o 
  -8  -4   2      220.09      219.67     10.48 o 
  -7  -4   2       69.32       72.37      6.72 o 
  -6  -4   2        0.05       -3.93      3.93 o 
  -5  -4   2      220.00      191.06      7.78 o 
  -4  -4   2        0.01        1.67      2.52 o 
  -3  -4   2       12.13       22.84      3.29 o 
  -2  -4   2      123.46      161.50      5.65 o 
  -1  -4   2     1401.07     1548.78     13.69 o 
   0  -4   2      465.80      544.74      8.73 o 
   1  -4   2     1289.44     1343.86     12.40 o 
   2  -4   2      932.85     1025.17     11.12 o 
   3  -4   2       64.43       74.25      3.72 o 
   4  -4   2        5.60       12.57      2.95 o 
   5  -4   2       60.45       58.85      4.53 o 
   6  -4   2      309.02      331.69      9.45 o 
   7  -4   2      114.88      117.06      6.37 o 
   8  -4   2      533.81      542.38     14.29 o 
   9  -4   2       23.52       22.63      5.30 o 
  10  -4   2        1.19        7.70      5.35 o 
  11  -4   2        0.03       -2.48      5.69 o 
  12  -4   2        0.30        1.88      6.16 o 
 -11  -3   2        3.16       -6.20      6.84 o 
 -10  -3   2       84.99       88.24      8.55 o 
  -9  -3   2      142.46      130.96      9.37 o 
  -8  -3   2       12.78       13.22      5.09 o 
  -7  -3   2       82.80       77.37      5.95 o 
  -6  -3   2       11.67       12.49      3.25 o 
  -5  -3   2        1.47        4.15      2.44 o 
  -4  -3   2      216.78      265.39      7.61 o 
  -3  -3   2     3379.92     3553.83     21.81 o 
  -2  -3   2     3335.50     3658.92     20.10 o 
  -1  -3   2     3334.33     3510.42     18.05 o 
   0  -3   2     1987.65     1834.99     45.10 o 
   1  -3   2      177.10      121.47      3.76 o 
   2  -3   2      132.53      115.10      4.06 o 
   3  -3   2      141.58      208.17      5.77 o 
   4  -3   2     2532.34     2728.57     20.10 o 
   5  -3   2       45.26       49.70      4.06 o 
   6  -3   2      171.29      179.94      7.23 o 
   7  -3   2       86.00       96.32      6.07 o 
   8  -3   2        6.27        2.52      4.92 o 
   9  -3   2       16.11        7.44      5.26 o 
  10  -3   2        0.00       -5.60      5.60 o 
  11  -3   2       34.58       49.96      7.40 o 
  12  -3   2       41.75       38.37      8.43 o 
 -12  -2   2        2.75       -6.89      6.89 o 
 -11  -2   2       22.54       28.10      6.24 o 
 -10  -2   2        0.44       -0.38      5.26 o 
  -9  -2   2       12.96       10.31      5.13 o 
  -8  -2   2      309.11      291.31     10.65 o 
  -7  -2   2      122.43      116.68      6.72 o 
  -6  -2   2        0.71       -0.81      2.82 o 
  -5  -2   2      554.50      633.99     10.69 o 
  -4  -2   2      225.34      236.78      6.84 o 
  -3  -2   2     5492.66     4980.84    102.35 o 
  -2  -2   2    28744.17    24663.35    190.72 o 
  -1  -2   2     3045.00     2960.30     61.33 o 
   0  -2   2      130.81      136.22      3.27 o 
   1  -2   2     8585.01     7673.69     96.36 o 
   2  -2   2      309.83      276.98      5.39 o 
   3  -2   2      411.08      460.90      7.40 o 
   4  -2   2     1033.41     1031.33     12.45 o 
   5  -2   2      274.70      237.93      7.57 o 
   6  -2   2     1179.31     1320.08     17.02 o 
   7  -2   2      255.09      261.07      8.98 o 
   8  -2   2       18.13       25.79      4.49 o 
   9  -2   2      160.60      156.63      9.62 o 
  10  -2   2       93.30       96.70      8.43 o 
  11  -2   2        4.18        7.27      5.82 o 
 -12  -1   2       44.42       52.95      8.04 o 
 -11  -1   2        0.78       11.98      5.69 o 
 -10  -1   2      247.23      223.44     11.76 o 
  -9  -1   2       23.12       23.18      4.83 o 
  -8  -1   2       43.04       41.49      5.09 o 
  -7  -1   2        0.06       -0.90      3.04 o 
  -6  -1   2      345.00      353.54      9.24 o 
  -5  -1   2      107.69       88.02      4.45 o 
  -4  -1   2      255.31      234.98      6.16 o 
  -3  -1   2      267.30      299.23      5.52 o 
  -2  -1   2     6720.22     5538.06     85.88 o 
  -1  -1   2     1978.93     1849.80     42.73 o 
   0  -1   2       10.62       65.14      2.24 o 
   1  -1   2        0.68        2.05      1.33 o 
   2  -1   2        2.37        7.36      1.63 o 
   3  -1   2        1.13        7.91      1.92 o 
   4  -1   2       19.94       25.23      2.82 o 
   5  -1   2      951.42     1038.43     13.90 o 
   6  -1   2        1.94        2.61      3.46 o 
   7  -1   2      117.19      123.78      6.72 o 
   8  -1   2       43.95       53.12      5.43 o 
   9  -1   2        4.57        6.50      5.09 o 
  10  -1   2       68.22       69.07      7.96 o 
  11  -1   2       18.18        7.53      6.93 o 
 -12   0   2       75.56       75.92      9.11 o 
 -11   0   2        1.01       -2.69      6.07 o 
 -10   0   2        4.64       10.44      4.88 o 
  -9   0   2      167.31      165.31      8.94 o 
  -8   0   2       28.04       30.62      4.19 o 
  -7   0   2       24.54       28.74      4.02 o 
  -6   0   2       13.73       17.07      2.82 o 
  -5   0   2       84.43       79.98      4.28 o 
  -4   0   2       36.84       45.04      3.81 o 
  -3   0   2      397.52      419.50      6.29 o 
  -2   0   2     2182.99     1929.74     11.93 o 
  -1   0   2     2989.71     2275.28     48.25 o 
   0   0   2      336.18      431.97      6.97 o 
   1   0   2    12019.62    11224.23    121.00 o 
   2   0   2     2469.71     2609.96     16.60 o 
   3   0   2      285.88      258.12      6.59 o 
   4   0   2       33.69       33.02      3.59 o 
   5   0   2      103.04       91.06      4.79 o 
   6   0   2       32.15       27.12      4.58 o 
   7   0   2      150.68      157.48      8.04 o 
   8   0   2       15.32       13.73      4.92 o 
   9   0   2        3.01       -2.48      5.39 o 
  10   0   2       62.77       53.76      8.21 o 
  11   0   2       60.92       50.73      8.55 o 
 -12   1   2       72.83       69.67      8.43 o 
 -11   1   2       16.22       17.58      5.77 o 
 -10   1   2       26.62       32.12      6.07 o 
  -9   1   2      211.76      199.14      9.45 o 
  -8   1   2       70.82       76.60      5.47 o 
  -7   1   2       10.50        8.13      3.42 o 
  -6   1   2      422.60      467.96      9.97 o 
  -5   1   2     2453.15     2608.98     19.50 o 
  -4   1   2      350.86      289.60      6.20 o 
  -3   1   2     3025.64     3154.48     17.28 o 
  -2   1   2       13.49       11.38      2.35 o 
  -1   1   2     3063.93     2519.55     57.44 o 
   0   1   2     9554.27     8772.43     92.02 o 
   1   1   2     2178.61     2412.28     15.40 o 
   2   1   2      141.05      126.60      4.53 o 
   3   1   2     1053.93     1131.76     13.00 o 
   4   1   2       15.12        9.41      2.40 o 
   5   1   2      525.76      522.83     11.76 o 
   6   1   2        3.19        9.20      3.12 o 
   7   1   2       18.20       16.98      4.83 o 
   8   1   2      197.85      202.86     10.22 o 
   9   1   2        4.29        1.50      5.77 o 
  10   1   2        2.20       -6.42      6.42 o 
 -13   2   2        3.47        1.88      6.80 o 
 -12   2   2       70.02       73.99      8.94 o 
 -11   2   2       60.69       59.41      7.66 o 
 -10   2   2      165.45      173.48      9.62 o 
  -9   2   2       23.38       30.20      4.53 o 
  -8   2   2      177.13      179.12      8.04 o 
  -7   2   2      309.50      326.81      9.50 o 
  -6   2   2      507.11      626.85     10.99 o 
  -5   2   2      264.79      280.96      7.53 o 
  -4   2   2     1259.03     1299.85     13.00 o 
  -3   2   2     2311.76     2294.19     15.87 o 
  -2   2   2     3162.22     3054.74     17.28 o 
  -1   2   2      381.60      351.53      6.12 o 
   0   2   2      151.98      169.29      6.67 o 
   1   2   2      291.30      338.75      6.63 o 
   2   2   2       40.17       39.86      3.34 o 
   3   2   2       80.92      108.77      5.22 o 
   4   2   2      545.72      548.54     10.74 o 
   5   2   2      107.39      108.60      6.76 o 
   6   2   2       12.50       12.75      4.19 o 
   7   2   2       11.07        3.42      5.52 o 
   8   2   2       16.81        9.24      5.60 o 
   9   2   2       87.20       86.05      8.73 o 
  10   2   2       98.96       86.18      9.58 o 
 -13   3   2       16.09       14.50      6.97 o 
 -12   3   2      130.09      141.02     10.31 o 
 -11   3   2      226.65      222.19     11.16 o 
 -10   3   2       30.53       33.15      5.22 o 
  -9   3   2        0.37       -3.98      4.06 o 
  -8   3   2       13.09        9.71      3.72 o 
  -7   3   2       48.06       57.27      4.88 o 
  -6   3   2      135.42      138.88      6.37 o 
  -5   3   2      437.50      479.59      9.28 o 
  -4   3   2      304.66      290.84      7.44 o 
  -3   3   2     1199.01     1186.68     12.49 o 
  -2   3   2       59.60       66.59      3.55 o 
  -1   3   2      201.29      192.85      5.65 o 
   0   3   2       22.77       25.85      1.86 o 
   1   3   2      730.42      752.38     10.78 o 
   2   3   2      232.20      226.26      7.31 o 
   3   3   2      118.08      136.01      6.46 o 
   4   3   2       41.13       40.46      4.45 o 
   5   3   2        0.71       -2.61      4.02 o 
   6   3   2      571.36      550.38     14.97 o 
   7   3   2       58.95       64.24      7.06 o 
   8   3   2        0.01        0.77      5.35 o 
   9   3   2        0.02        7.40      5.90 o 
 -13   4   2        0.35       -2.35      5.99 o 
 -12   4   2       15.16       26.39      6.12 o 
 -11   4   2      160.22      161.84     10.31 o 
 -10   4   2      202.91      173.14      9.75 o 
  -9   4   2      262.71      271.89     10.52 o 
  -8   4   2      183.71      192.85      8.25 o 
  -7   4   2       14.45       21.04      3.68 o 
  -6   4   2      501.54      498.37     10.56 o 
  -5   4   2      123.22       96.79      5.30 o 
  -4   4   2      711.67      749.30     11.42 o 
  -3   4   2      158.38      164.50      5.99 o 
  -2   4   2        1.56        2.87      2.27 o 
  -1   4   2       18.16       16.00      2.82 o 
   0   4   2      281.62      297.96      5.70 o 
   1   4   2       56.77       63.43      4.58 o 
   2   4   2        4.67        2.44      3.34 o 
   3   4   2       83.56       92.09      6.07 o 
   4   4   2      100.52      108.12      6.80 o 
   5   4   2      434.90      452.60     13.34 o 
   6   4   2       81.89       83.66      7.48 o 
   7   4   2       49.89       53.29      7.53 o 
   8   4   2       43.04       57.78      7.31 o 
   9   4   2       23.15       27.20      7.23 o 
 -13   5   2        0.24        3.81      6.29 o 
 -12   5   2        0.07       -1.71      6.03 o 
 -11   5   2       22.93       25.23      5.95 o 
 -10   5   2        1.69        7.87      5.00 o 
  -9   5   2      111.84      108.38      7.19 o 
  -8   5   2       15.84       11.25      4.49 o 
  -7   5   2      255.77      220.01      9.07 o 
  -6   5   2      645.37      647.00     12.57 o 
  -5   5   2      593.09      629.33     11.68 o 
  -4   5   2      163.33      185.28      7.06 o 
  -3   5   2      109.09      108.81      5.52 o 
  -2   5   2      785.77      849.34     12.79 o 
  -1   5   2        2.33       -0.38      2.44 o 
   0   5   2      350.51      419.57      7.20 o 
   1   5   2      119.91      132.59      6.67 o 
   2   5   2       12.33       10.91      3.76 o 
   3   5   2       28.26       26.60      4.53 o 
   4   5   2       69.45       59.07      6.29 o 
   5   5   2       35.72       34.13      5.69 o 
   6   5   2      113.65      118.52      8.51 o 
   7   5   2       15.75       37.68      6.20 o 
   8   5   2        0.04        3.21      6.63 o 
 -12   6   2        2.52       -2.65      5.60 o 
 -11   6   2       58.81       52.74      7.10 o 
 -10   6   2       58.15       48.72      6.72 o 
  -9   6   2        3.14       -5.60      5.60 o 
  -8   6   2      220.07      214.28      9.67 o 
  -7   6   2       28.10       31.48      5.13 o 
  -6   6   2      105.14      102.74      6.59 o 
  -5   6   2        0.72        4.19      2.99 o 
  -4   6   2        8.85        5.56      3.42 o 
  -3   6   2      195.54      203.38      7.83 o 
  -2   6   2      164.50      190.16      7.66 o 
  -1   6   2        0.00       -3.08      3.08 o 
   0   6   2      234.64      231.42      6.17 o 
   1   6   2      142.79      144.61      7.44 o 
   2   6   2        3.99        5.52      3.38 o 
   3   6   2       62.38       40.42      6.42 o 
   4   6   2      587.32      611.15     16.34 o 
   5   6   2        1.30       -0.73      4.83 o 
   6   6   2        3.30        4.49      5.82 o 
   7   6   2       58.33       69.93      8.64 o 
 -12   7   2        5.32       14.58      5.30 o 
 -11   7   2       21.36       32.81      6.12 o 
 -10   7   2        9.80        0.77      6.03 o 
  -9   7   2        2.03        3.12      4.62 o 
  -8   7   2       61.73       60.95      6.67 o 
  -7   7   2     1137.74     1185.22     19.72 o 
  -6   7   2       31.02       28.06      4.75 o 
  -5   7   2        0.01        1.07      3.34 o 
  -4   7   2       50.87       34.30      5.35 o 
  -3   7   2        0.06       -1.03      3.64 o 
  -2   7   2        0.23        4.62      3.25 o 
  -1   7   2       44.27       29.73      5.18 o 
   0   7   2       15.47       22.91      3.24 o 
   1   7   2       11.58        9.71      4.75 o 
   2   7   2      261.59      277.71     11.38 o 
   3   7   2       22.32       15.14      5.35 o 
   4   7   2       45.06       49.19      6.42 o 
   5   7   2      136.53      131.73      9.97 o 
   6   7   2      153.93      163.64     11.59 o 
 -11   8   2        9.75        5.26      6.20 o 
 -10   8   2       74.46       94.65      8.21 o 
  -9   8   2        0.46        0.00      5.00 o 
  -8   8   2       92.13      108.42      8.47 o 
  -7   8   2       79.92       82.21      7.91 o 
  -6   8   2       90.67       77.50      7.06 o 
  -5   8   2      140.44      131.35      7.66 o 
  -4   8   2       78.75       78.10      6.42 o 
  -3   8   2        0.30        0.60      3.59 o 
  -2   8   2        0.00       -2.95      3.64 o 
  -1   8   2      211.33      237.89      9.84 o 
   0   8   2      225.32      232.29      7.47 o 
   1   8   2      279.25      270.87     11.72 o 
   2   8   2       30.30       30.75      6.72 o 
   3   8   2        0.01       -2.74      5.73 o 
   4   8   2        6.97       13.52      5.30 o 
   5   8   2        0.34       -6.93      6.93 o 
 -11   9   2       10.41       18.69      6.84 o 
 -10   9   2       63.07       77.80      8.30 o 
  -9   9   2        2.02        5.30      5.56 o 
  -8   9   2        0.87       -1.15      5.18 o 
  -7   9   2       94.99       78.48      7.36 o 
  -6   9   2      141.50      152.14      9.20 o 
  -5   9   2       93.70       74.34      7.70 o 
  -4   9   2        3.49       -2.01      4.58 o 
  -3   9   2        1.35        5.05      4.45 o 
  -2   9   2       18.08       15.65      5.05 o 
  -1   9   2      153.63      162.53      9.75 o 
   0   9   2       66.58       67.05      5.44 o 
   1   9   2       46.41       54.06      8.43 o 
   2   9   2       95.73       90.33      8.47 o 
   3   9   2        2.88       -2.65      6.29 o 
   4   9   2        1.43       -1.41      6.63 o 
 -10  10   2        3.89       -6.59      6.59 o 
  -9  10   2       35.42       60.18      7.66 o 
  -8  10   2       20.28       26.52      5.86 o 
  -7  10   2        8.80       20.15      5.60 o 
  -6  10   2        0.06        1.15      4.75 o 
  -5  10   2       12.62       16.85      5.95 o 
  -4  10   2       92.54       72.97      8.00 o 
  -3  10   2       56.92       53.85      7.36 o 
  -2  10   2       86.61      106.16      8.81 o 
  -1  10   2       50.16       64.88      7.78 o 
   0  10   2       11.05       11.43      4.58 o 
   1  10   2       20.69       19.29      7.14 o 
   2  10   2       73.01       69.07      8.55 o 
  -8  11   2        4.67        3.25      5.82 o 
  -7  11   2        0.04       -1.80      5.52 o 
  -6  11   2        0.13       -3.51      5.09 o 
  -5  11   2        0.97       -0.86      5.43 o 
  -4  11   2       20.41       17.58      6.20 o 
  -3  11   2        0.67        6.93      5.18 o 
  -2  11   2        0.20        0.90      5.86 o 
  -1  11   2       94.97       84.86      9.24 o 
   0  11   2        0.48       -3.29      6.84 o 
   0 -13   3       17.77       26.67      4.90 o 
   1 -13   3        4.36        3.21      6.50 o 
   2 -13   3       15.31       23.27      6.37 o 
   3 -13   3        8.99        1.33      6.84 o 
   4 -13   3        2.40       12.06      5.22 o 
   5 -13   3        2.70       10.44      5.77 o 
   6 -13   3       77.37       88.96      9.54 o 
  -3 -12   3       12.76       16.12      7.40 o 
  -2 -12   3        0.99       -2.69      5.52 o 
  -1 -12   3       34.44       36.01      7.44 o 
   0 -12   3       24.98       30.28      5.37 o 
   1 -12   3        7.14       12.10      5.13 o 
   2 -12   3       11.62       20.23      5.09 o 
   3 -12   3       17.34       19.80      5.99 o 
   4 -12   3       40.21       29.55      6.59 o 
   5 -12   3       23.44       11.03      6.37 o 
   6 -12   3        6.26        3.81      5.77 o 
   7 -12   3        0.91        6.16      5.52 o 
   8 -12   3       33.83       37.89      7.48 o 
  -4 -11   3        5.52       21.98      5.39 o 
  -3 -11   3        9.25       16.00      5.47 o 
  -2 -11   3        2.94       -0.81      5.39 o 
  -1 -11   3       12.56       12.49      5.73 o 
   0 -11   3       32.05       36.96     11.66 o 
   1 -11   3        0.97        4.62      4.36 o 
   2 -11   3       62.89       59.84      6.72 o 
   3 -11   3        2.06        2.10      4.88 o 
   4 -11   3        7.45        7.10      4.66 o 
   5 -11   3        1.91        2.95      4.96 o 
   6 -11   3        0.08        8.77      4.28 o 
   7 -11   3       55.69       62.96      7.31 o 
   8 -11   3        4.59       13.60      6.20 o 
   9 -11   3        2.24        3.64      6.54 o 
  -6 -10   3        0.57        2.35      6.03 o 
  -5 -10   3        1.81        6.89      5.22 o 
  -4 -10   3       19.13       27.12      6.37 o 
  -3 -10   3        0.58        1.84      4.79 o 
  -2 -10   3      118.87      104.28      7.96 o 
  -1 -10   3      324.25      306.50     12.32 o 
   0 -10   3       95.82      100.71      6.69 o 
   1 -10   3       12.89       15.48      4.23 o 
   2 -10   3       33.32       38.37      5.22 o 
   3 -10   3        0.63       -2.78      4.36 o 
   4 -10   3        0.01        3.81      3.93 o 
   5 -10   3       43.21       32.16      5.69 o 
   6 -10   3       89.39       77.37      7.53 o 
   7 -10   3        2.34        3.29      5.30 o 
   8 -10   3      116.93      119.20      8.98 o 
   9 -10   3        9.34        0.86      6.16 o 
  10 -10   3        2.85        8.25      6.16 o 
  -7  -9   3        0.30       -0.47      5.82 o 
  -6  -9   3        5.91       12.10      5.00 o 
  -5  -9   3        7.88        9.58      5.13 o 
  -4  -9   3       48.00       47.56      7.23 o 
  -3  -9   3        6.23        2.95      5.09 o 
  -2  -9   3       51.92       60.26      5.86 o 
  -1  -9   3       31.23       18.99      5.99 o 
   0  -9   3      282.95      292.34      7.51 o 
   1  -9   3      301.71      286.91     10.05 o 
   2  -9   3      223.75      236.14      9.32 o 
   3  -9   3       58.98       57.57      5.56 o 
   4  -9   3       18.81       11.80      4.62 o 
   5  -9   3       74.07       76.65      6.89 o 
   6  -9   3      358.94      356.75     12.45 o 
   7  -9   3      296.29      303.72     12.02 o 
   8  -9   3       11.19       14.24      5.47 o 
   9  -9   3        0.00       -2.01      6.03 o 
  10  -9   3        3.63       -1.75      5.77 o 
  11  -9   3        1.93        5.26      6.50 o 
  -8  -8   3        0.07       -2.74      6.33 o 
  -7  -8   3        0.00        7.83      5.26 o 
  -6  -8   3       52.54       54.58      6.63 o 
  -5  -8   3        2.10       -5.30      5.30 o 
  -4  -8   3      115.45      121.47      8.21 o 
  -3  -8   3       14.48       14.24      4.58 o 
  -2  -8   3      181.22      198.54      8.55 o 
  -1  -8   3        4.40        0.73      3.89 o 
   0  -8   3       67.11       63.16      6.27 o 
   1  -8   3      278.67      254.62      9.07 o 
   2  -8   3      145.13      135.46      6.80 o 
   3  -8   3      103.61      100.81      6.20 o 
   4  -8   3        7.17        6.97      3.59 o 
   5  -8   3        0.93       -0.51      3.81 o 
   6  -8   3      210.22      225.57      9.67 o 
   7  -8   3       50.54       37.17      6.03 o 
   8  -8   3       85.95       88.75      7.70 o 
   9  -8   3        2.77       -5.52      5.52 o 
  10  -8   3       46.55       69.93      7.83 o 
  11  -8   3        1.59        7.36      6.42 o 
  -9  -7   3        3.46        2.31      6.03 o 
  -8  -7   3       17.81       19.03      6.46 o 
  -7  -7   3       53.09       58.34      6.63 o 
  -6  -7   3       24.09       15.01      6.16 o 
  -5  -7   3       62.12       63.99      5.73 o 
  -4  -7   3      187.41      184.17      8.25 o 
  -3  -7   3        3.87        0.98      3.64 o 
  -2  -7   3       45.97       49.31      4.70 o 
  -1  -7   3      211.95      208.21      7.74 o 
   0  -7   3      220.29      204.56      5.37 o 
   1  -7   3      491.08      468.85     10.69 o 
   2  -7   3      261.82      247.73      7.96 o 
   3  -7   3      257.56      277.80      8.73 o 
   4  -7   3      236.70      212.44      8.30 o 
   5  -7   3      258.44      281.30      9.24 o 
   6  -7   3      179.33      183.79      8.34 o 
   7  -7   3       18.83       20.44      4.79 o 
   8  -7   3       22.41       26.60      5.18 o 
   9  -7   3       93.68      109.37      8.38 o 
  10  -7   3       47.42       57.06      6.80 o 
  11  -7   3        1.12        1.80      6.24 o 
 -10  -6   3        2.10        3.76      5.90 o 
  -9  -6   3        2.97       -6.42      6.42 o 
  -8  -6   3        9.31        6.03      5.18 o 
  -7  -6   3        0.01        9.71      4.62 o 
  -6  -6   3       44.42       28.91      5.00 o 
  -5  -6   3       78.35       89.35      6.07 o 
  -4  -6   3        8.87        8.04      3.68 o 
  -3  -6   3      165.25      200.00      7.70 o 
  -2  -6   3       14.76       20.53      3.55 o 
  -1  -6   3        1.33       -1.24      2.61 o 
   0  -6   3      205.53      270.83      9.60 o 
   1  -6   3      309.68      296.83      8.17 o 
   2  -6   3        0.12        2.40      2.35 o 
   3  -6   3        0.35       -2.52      4.06 o 
   4  -6   3       22.59       14.29      3.34 o 
   5  -6   3      237.02      221.64      8.08 o 
   6  -6   3      331.38      335.45     10.48 o 
   7  -6   3        8.35        1.67      4.19 o 
   8  -6   3       81.32       98.29      7.31 o 
   9  -6   3       29.23       21.30      6.37 o 
  10  -6   3        1.41        5.09      5.43 o 
  11  -6   3        4.84       -0.86      6.59 o 
 -10  -5   3        9.72       11.76      6.24 o 
  -9  -5   3      164.63      163.68     10.18 o 
  -8  -5   3       92.68       76.77      7.23 o 
  -7  -5   3       13.46       13.60      4.88 o 
  -6  -5   3       12.68       14.93      4.02 o 
  -5  -5   3        9.08        8.64      3.85 o 
  -4  -5   3        2.83        0.00      3.21 o 
  -3  -5   3        5.19        4.49      2.48 o 
  -2  -5   3     2931.38     3003.20     22.16 o 
  -1  -5   3      226.89      173.74      5.95 o 
   0  -5   3      955.24      971.15      8.42 o 
   1  -5   3      611.15      645.71      9.71 o 
   2  -5   3      693.99      707.64     10.48 o 
   3  -5   3      168.32      157.31      6.07 o 
   4  -5   3      533.49      542.12     10.18 o 
   5  -5   3       15.53       10.65      3.68 o 
   6  -5   3        2.91        2.57      3.51 o 
   7  -5   3      674.79      639.34     14.76 o 
   8  -5   3      171.91      155.56      8.81 o 
   9  -5   3      139.91      140.59      8.98 o 
  10  -5   3       43.18       33.28      7.23 o 
  11  -5   3        0.16        0.86      5.69 o 
 -11  -4   3        6.76       -7.01      7.01 o 
 -10  -4   3        1.56        6.07      5.09 o 
  -9  -4   3        1.93       -1.07      5.69 o 
  -8  -4   3       10.03       11.93      4.66 o 
  -7  -4   3        1.73        2.18      3.81 o 
  -6  -4   3       16.71       12.19      4.23 o 
  -5  -4   3        0.78        3.72      2.61 o 
  -4  -4   3      434.70      490.50      9.84 o 
  -3  -4   3     1673.41     1903.22     17.28 o 
  -2  -4   3        1.01        5.95      2.14 o 
  -1  -4   3      176.01      165.48      5.26 o 
   0  -4   3     3434.38     3354.22     64.50 o 
   1  -4   3      134.39       90.55      3.98 o 
   2  -4   3        2.46        2.91      1.84 o 
   3  -4   3      642.05      737.93     10.44 o 
   4  -4   3       90.68      106.16      5.18 o 
   5  -4   3      164.78      193.88      7.19 o 
   6  -4   3      409.87      437.76     11.29 o 
   7  -4   3      169.34      176.00      8.55 o 
   8  -4   3       87.17       76.35      6.97 o 
   9  -4   3       15.49       22.20      5.13 o 
  10  -4   3       19.70       24.38      5.47 o 
  11  -4   3        4.78        6.12      6.54 o 
 -11  -3   3        0.45       -6.24      6.24 o 
 -10  -3   3        0.93        1.50      5.13 o 
  -9  -3   3        0.04       -2.31      4.88 o 
  -8  -3   3       23.51       19.42      4.79 o 
  -7  -3   3        5.64        6.54      3.38 o 
  -6  -3   3      282.27      247.43      8.60 o 
  -5  -3   3     1502.46     1704.72     18.05 o 
  -4  -3   3      172.44      183.36      6.33 o 
  -3  -3   3      163.11      446.14     11.63 o 
  -2  -3   3     9261.52     8997.54    137.55 o 
  -1  -3   3     3510.31     3405.80     18.31 o 
   0  -3   3     3243.56     3237.12     57.48 o 
   1  -3   3      990.83      902.68      9.62 o 
   2  -3   3       22.08       20.27      2.52 o 
   3  -3   3      199.01      197.86      6.33 o 
   4  -3   3      689.81      772.53     11.33 o 
   5  -3   3      245.94      248.67      7.87 o 
   6  -3   3        5.21        1.37      4.45 o 
   7  -3   3      210.80      234.47      9.24 o 
   8  -3   3        6.68        5.43      4.19 o 
   9  -3   3        1.54       -6.12      6.12 o 
  10  -3   3       55.36       65.82      6.97 o 
  11  -3   3        0.48        2.22      5.95 o 
 -12  -2   3       12.87        7.78      6.72 o 
 -11  -2   3        0.19        2.01      5.05 o 
 -10  -2   3      171.64      136.82     10.05 o 
  -9  -2   3        0.95       -1.88      4.58 o 
  -8  -2   3      459.88      466.07     12.87 o 
  -7  -2   3        0.08        1.41      3.12 o 
  -6  -2   3       32.16       37.08      4.53 o 
  -5  -2   3      988.39     1033.39     13.26 o 
  -4  -2   3      567.30      664.79      9.79 o 
  -3  -2   3      448.38      457.82      7.53 o 
  -2  -2   3     2705.63     2776.47     16.17 o 
  -1  -2   3      444.41      385.62      5.69 o 
   0  -2   3     1482.01     1326.22     26.88 o 
   1  -2   3      278.93      365.26      6.03 o 
   2  -2   3       49.67       55.99      3.29 o 
   3  -2   3      783.61      875.18     11.03 o 
   4  -2   3      129.96      136.40      5.65 o 
   5  -2   3      120.74      118.82      5.82 o 
   6  -2   3      209.79      208.42      8.21 o 
   7  -2   3       30.58       34.99      5.05 o 
   8  -2   3        2.65        0.00      4.06 o 
   9  -2   3       54.33       49.74      7.01 o 
  10  -2   3       37.99       35.33      6.93 o 
  11  -2   3       88.74       86.70      9.37 o 
 -12  -1   3        6.44       22.88      6.63 o 
 -11  -1   3        0.11       -1.15      5.18 o 
 -10  -1   3       52.61       47.35      6.54 o 
  -9  -1   3        1.76        3.85      3.85 o 
  -8  -1   3        0.17       -3.72      3.72 o 
  -7  -1   3        6.70        4.58      2.91 o 
  -6  -1   3      116.78       92.94      5.05 o 
  -5  -1   3      342.51      303.67      7.70 o 
  -4  -1   3        0.50        7.57      1.84 o 
  -3  -1   3      321.61      339.04      6.07 o 
  -2  -1   3      363.09      367.15      5.69 o 
  -1  -1   3      557.94      519.49      6.29 o 
   0  -1   3     4075.06     3849.29     53.02 o 
   1  -1   3    14619.84    12819.93    143.15 o 
   2  -1   3      680.57      777.79      9.62 o 
   3  -1   3      448.93      505.17      8.51 o 
   4  -1   3     1229.93     1288.34     15.10 o 
   5  -1   3       50.87       48.84      4.49 o 
   6  -1   3       21.37       19.12      3.89 o 
   7  -1   3       44.01       46.96      5.09 o 
   8  -1   3       16.65       19.85      4.96 o 
   9  -1   3        1.57        3.29      4.79 o 
  10  -1   3        2.23       -4.58      6.20 o 
  11  -1   3        6.48       -0.47      6.89 o 
 -12   0   3       18.47       20.02      6.67 o 
 -11   0   3       33.02       24.04      6.46 o 
 -10   0   3       72.74       76.00      7.06 o 
  -9   0   3       12.65        8.60      4.36 o 
  -8   0   3       19.56       19.25      3.89 o 
  -7   0   3       13.77       17.92      3.42 o 
  -6   0   3      843.35      907.43     13.13 o 
  -5   0   3       24.43       20.49      2.82 o 
  -4   0   3        0.46        1.80      1.80 o 
  -3   0   3      447.92      463.08      8.73 o 
  -2   0   3      721.88      671.46      7.91 o 
  -1   0   3     1557.20     1416.23     10.78 o 
   0   0   3     5861.57     5275.97    184.86 o 
   1   0   3     8951.16     7980.57    126.86 o 
   2   0   3       67.69       79.08      4.02 o 
   3   0   3     1169.32     1163.11     14.93 o 
   4   0   3      378.99      306.20      8.68 o 
   5   0   3       36.34       37.77      4.58 o 
   6   0   3       69.66       61.63      5.86 o 
   7   0   3        0.40       -1.45      4.02 o 
   8   0   3        4.65        3.04      4.58 o 
   9   0   3        0.63       -5.00      5.13 o 
  10   0   3       11.76       18.69      6.67 o 
 -13   1   3       47.49       64.28      8.81 o 
 -12   1   3        3.15        5.39      5.69 o 
 -11   1   3       87.45       85.97      8.00 o 
 -10   1   3       82.76       83.49      7.83 o 
  -9   1   3      101.62       82.63      7.10 o 
  -8   1   3       70.07       69.03      5.73 o 
  -7   1   3      114.06      131.39      6.42 o 
  -6   1   3       85.14       78.66      4.83 o 
  -5   1   3      539.79      530.10      9.28 o 
  -4   1   3      471.44      482.58      8.08 o 
  -3   1   3       12.48       16.17      2.22 o 
  -2   1   3     1504.72     1551.39     12.49 o 
  -1   1   3     1395.99     1334.84     11.59 o 
   0   1   3      206.27      215.38      4.88 o 
   1   1   3       13.64       29.43      2.95 o 
   2   1   3     2167.93     2315.14     18.52 o 
   3   1   3       42.56       43.75      3.68 o 
   4   1   3      132.63      149.36      6.59 o 
   5   1   3       16.94       16.30      3.42 o 
   6   1   3        1.26        0.00      3.72 o 
   7   1   3      321.48      319.41     11.51 o 
   8   1   3       22.53       32.29      6.20 o 
   9   1   3       10.13        0.38      6.46 o 
  10   1   3        0.39        2.31      6.84 o 
 -13   2   3        1.29        2.31      6.67 o 
 -12   2   3        4.14       -0.43      6.37 o 
 -11   2   3       22.85       27.67      6.54 o 
 -10   2   3        7.86        6.12      4.53 o 
  -9   2   3       13.49       13.77      4.88 o 
  -8   2   3      907.87      966.54     16.00 o 
  -7   2   3       89.37       86.57      5.65 o 
  -6   2   3       17.84       19.97      3.51 o 
  -5   2   3        6.18        6.03      2.22 o 
  -4   2   3      447.58      483.57      8.68 o 
  -3   2   3      112.64      112.40      4.62 o 
  -2   2   3      231.76      199.14      5.65 o 
  -1   2   3     1113.71     1058.79     11.38 o 
   0   2   3       62.09       58.23      2.42 o 
   1   2   3      199.87      171.08      5.90 o 
   2   2   3      115.26      125.45      5.35 o 
   3   2   3       48.26       45.59      4.28 o 
   4   2   3       18.91       16.77      3.89 o 
   5   2   3      394.92      454.44     12.19 o 
   6   2   3        5.67        6.59      4.62 o 
   7   2   3        5.11       15.31      5.22 o 
   8   2   3        7.48       -1.54      6.16 o 
   9   2   3      149.97      151.54     11.08 o 
 -13   3   3        1.34        6.93      5.35 o 
 -12   3   3        6.49       11.12      6.03 o 
 -11   3   3       15.61       15.35      6.46 o 
 -10   3   3        3.69        1.63      4.41 o 
  -9   3   3       74.48       82.12      7.31 o 
  -8   3   3        5.32        8.55      4.02 o 
  -7   3   3      175.95      163.09      7.06 o 
  -6   3   3        7.57       11.72      4.62 o 
  -5   3   3     1625.97     1744.88     17.66 o 
  -4   3   3      108.96      118.39      5.22 o 
  -3   3   3       36.03       20.91      4.83 o 
  -2   3   3       84.57       90.20      4.19 o 
  -1   3   3       16.88       11.59      2.74 o 
   0   3   3     3608.24     4052.42     18.12 o 
   1   3   3      608.42      689.51     11.42 o 
   2   3   3       32.67       31.56      3.59 o 
   3   3   3      311.40      314.71      9.54 o 
   4   3   3       56.63       53.98      5.52 o 
   5   3   3      303.64      280.19     11.16 o 
   6   3   3       59.48       66.17      7.14 o 
   7   3   3       59.91       82.42      7.36 o 
   8   3   3        1.16        2.48      6.37 o 
   9   3   3       12.66       18.65      6.93 o 
 -13   4   3        0.00        6.50      5.60 o 
 -12   4   3        5.40        6.24      5.65 o 
 -11   4   3        3.56        0.38      5.43 o 
 -10   4   3        0.08        4.32      4.15 o 
  -9   4   3        8.67       -0.60      4.41 o 
  -8   4   3        2.79        8.21      3.68 o 
  -7   4   3       58.94       77.33      5.52 o 
  -6   4   3      783.33      773.90     13.30 o 
  -5   4   3        0.23        6.80      2.91 o 
  -4   4   3      642.49      646.05     11.12 o 
  -3   4   3      375.08      365.99      8.94 o 
  -2   4   3        6.38        2.40      2.31 o 
  -1   4   3      432.92      454.40      9.54 o 
   0   4   3      309.80      328.11      6.42 o 
   1   4   3       72.56       75.83      5.26 o 
   2   4   3       51.41       46.79      4.45 o 
   3   4   3        5.71        1.54      3.51 o 
   4   4   3      148.88      165.05      8.21 o 
   5   4   3        6.96        9.67      4.92 o 
   6   4   3       25.78       22.75      6.12 o 
   7   4   3        0.70       -1.63      5.90 o 
   8   4   3       18.46       18.52      7.40 o 
 -13   5   3        0.09       10.44      5.52 o 
 -12   5   3        0.46        4.70      5.30 o 
 -11   5   3        1.67        8.08      5.05 o 
 -10   5   3        1.06       -1.03      5.18 o 
  -9   5   3       31.57       33.36      5.90 o 
  -8   5   3      269.27      266.38     10.35 o 
  -7   5   3       86.86       86.65      6.20 o 
  -6   5   3      303.06      307.52      9.75 o 
  -5   5   3        4.34        5.05      3.12 o 
  -4   5   3       27.57       24.25      3.85 o 
  -3   5   3      186.02      167.49      6.84 o 
  -2   5   3        0.30       -2.44      2.91 o 
  -1   5   3       91.42       96.45      5.60 o 
   0   5   3       17.31       21.37      2.49 o 
   1   5   3      357.34      341.70     10.82 o 
   2   5   3        2.90        0.26      3.68 o 
   3   5   3       46.71       54.32      5.77 o 
   4   5   3       49.33       50.77      6.29 o 
   5   5   3      153.18      143.58     10.39 o 
   6   5   3       23.95       21.51      6.54 o 
   7   5   3       11.41       13.73      6.72 o 
 -12   6   3        3.47        8.81      6.03 o 
 -11   6   3       31.73       30.84      6.50 o 
 -10   6   3       33.39       29.85      6.03 o 
  -9   6   3      103.22       85.63      8.38 o 
  -8   6   3        0.32        2.44      4.66 o 
  -7   6   3      199.65      193.58      8.94 o 
  -6   6   3        5.84       -2.35      4.88 o 
  -5   6   3       68.80       70.96      5.86 o 
  -4   6   3      152.01      155.04      7.36 o 
  -3   6   3      157.63      142.56      7.06 o 
  -2   6   3       55.19       61.16      5.13 o 
  -1   6   3       38.42       47.05      4.70 o 
   0   6   3       55.47       62.75      4.07 o 
   1   6   3       30.70       29.21      4.75 o 
   2   6   3       43.03       53.21      5.52 o 
   3   6   3      308.36      323.35     12.19 o 
   4   6   3        6.69       10.56      5.39 o 
   5   6   3      138.68      165.69     10.22 o 
   6   6   3       10.98       11.89      6.80 o 
 -12   7   3        0.05        0.47      5.56 o 
 -11   7   3        0.14       -2.95      5.65 o 
 -10   7   3        4.57        6.59      5.26 o 
  -9   7   3       14.31        6.07      5.60 o 
  -8   7   3      645.02      627.41     16.68 o 
  -7   7   3       14.17        8.98      5.43 o 
  -6   7   3      207.73      192.98      9.24 o 
  -5   7   3      686.03      667.40     15.10 o 
  -4   7   3      244.85      245.85      9.67 o 
  -3   7   3      153.19      153.03      7.83 o 
  -2   7   3       16.05       15.35      3.81 o 
  -1   7   3        1.72        8.68      3.68 o 
   0   7   3      128.93      146.27      5.82 o 
   1   7   3      599.20      614.32     16.47 o 
   2   7   3       17.86       18.01      6.03 o 
   3   7   3       56.23       65.65      7.19 o 
   4   7   3        1.15       -5.30      5.99 o 
   5   7   3      133.71      174.21     11.51 o 
 -11   8   3       30.47       21.94      7.27 o 
 -10   8   3       21.24       22.80      6.20 o 
  -9   8   3       38.23       55.99      7.53 o 
  -8   8   3       39.54       28.61      6.54 o 
  -7   8   3      172.68      170.31      9.71 o 
  -6   8   3      156.38      161.93      9.37 o 
  -5   8   3       27.42       36.44      5.95 o 
  -4   8   3       15.33       17.32      4.83 o 
  -3   8   3      107.71      116.29      7.91 o 
  -2   8   3       85.02       83.96      7.06 o 
  -1   8   3       31.39       36.87      5.60 o 
   0   8   3       56.88       55.79      5.56 o 
   1   8   3       67.02       74.38      7.96 o 
   2   8   3        0.10        7.48      4.75 o 
   3   8   3       76.74       83.27      8.64 o 
   4   8   3       18.98       21.47      6.89 o 
 -10   9   3       57.56       64.33      8.25 o 
  -9   9   3        1.30        2.52      5.65 o 
  -8   9   3        1.51       -4.79      5.52 o 
  -7   9   3        2.70        6.46      4.92 o 
  -6   9   3        1.83        7.36      4.53 o 
  -5   9   3       26.18       26.00      5.52 o 
  -4   9   3       77.09       70.23      7.06 o 
  -3   9   3        3.49        2.87      5.09 o 
  -2   9   3        2.26        7.36      4.96 o 
  -1   9   3      129.40      144.95      9.50 o 
   0   9   3       30.78       33.28      5.19 o 
   1   9   3       12.17        8.34      6.16 o 
   2   9   3        9.13       -0.43      6.76 o 
   3   9   3        7.43       12.32      6.42 o 
  -9  10   3        5.32       10.99      6.03 o 
  -8  10   3       10.00       -1.33      6.50 o 
  -7  10   3        6.06        2.10      5.56 o 
  -6  10   3        5.32        0.81      5.18 o 
  -5  10   3       25.44       31.27      6.29 o 
  -4  10   3        4.84        7.70      5.09 o 
  -3  10   3        4.17       -2.05      5.39 o 
  -2  10   3       11.74        5.00      6.63 o 
  -1  10   3      190.53      192.00     12.15 o 
   0  10   3       13.93       12.49     10.54 o 
   1  10   3        8.34        5.18      6.63 o 
  -7  11   3        6.37        4.23      5.35 o 
  -6  11   3        0.10       -5.99      5.99 o 
  -5  11   3        8.25       -5.47      5.82 o 
  -4  11   3        0.02       10.48      5.43 o 
  -3  11   3        0.39        3.68      5.09 o 
  -2  11   3       12.90       10.82      6.59 o 
  -1 -13   4       39.32       25.79      7.61 o 
   0 -13   4       22.07       17.58      4.88 o 
   1 -13   4        3.71        0.43      5.86 o 
   2 -13   4        4.63        0.86      5.18 o 
   3 -13   4        3.48        4.36      5.65 o 
   4 -13   4        0.15       -5.30      5.73 o 
   5 -13   4       31.98       42.26      7.70 o 
   6 -13   4        7.14        5.56      5.90 o 
  -3 -12   4       21.69       19.67      6.46 o 
  -2 -12   4        0.25       -4.79      5.43 o 
  -1 -12   4        9.73       16.21      6.24 o 
   0 -12   4       34.28       35.12      8.43 o 
   1 -12   4        0.06        1.20      4.96 o 
   2 -12   4        3.78        8.94      4.66 o 
   3 -12   4       18.43       19.85      5.60 o 
   4 -12   4       18.03       18.95      6.42 o 
   5 -12   4       11.29       12.96      6.33 o 
   6 -12   4        5.24       11.76      5.00 o 
   7 -12   4        2.05        5.30      5.52 o 
   8 -12   4       38.86       25.11      8.68 o 
  -5 -11   4       77.56       82.59      9.37 o 
  -4 -11   4       45.41       35.93      7.31 o 
  -3 -11   4        4.66        4.88      5.26 o 
  -2 -11   4        2.15        2.31      5.26 o 
  -1 -11   4       63.44       63.86      7.14 o 
   0 -11   4        4.37        4.30      3.41 o 
   1 -11   4       14.64       20.10      4.53 o 
   2 -11   4        0.08        6.89      4.32 o 
   3 -11   4       35.33       38.79      5.60 o 
   4 -11   4        0.17        6.37      4.41 o 
   5 -11   4       25.48       29.98      6.24 o 
   6 -11   4       43.33       45.51      6.42 o 
   7 -11   4        0.18       -4.02      5.65 o 
   8 -11   4       12.82       16.77      6.46 o 
   9 -11   4        0.78        0.94      5.69 o 
  -6 -10   4        1.03       12.10      5.65 o 
  -5 -10   4        4.87        0.81      5.22 o 
  -4 -10   4       44.26       46.49      6.93 o 
  -3 -10   4        5.26        1.80      4.88 o 
  -2 -10   4       25.03       21.64      5.35 o 
  -1 -10   4        0.08       -1.28      4.28 o 
   0 -10   4       31.74       29.55      6.37 o 
   1 -10   4       79.11       75.79      6.72 o 
   2 -10   4        0.00        0.00      4.32 o 
   3 -10   4      171.29      172.37      8.77 o 
   4 -10   4      403.31      373.73     13.17 o 
   5 -10   4      381.64      358.85     13.05 o 
   6 -10   4       47.91       41.15      6.76 o 
   7 -10   4       41.23       37.98      6.63 o 
   8 -10   4        0.19       -5.90      5.90 o 
   9 -10   4        0.39        3.46      5.95 o 
  10 -10   4       18.02       30.07      7.27 o 
  -7  -9   4        2.76        9.24      5.86 o 
  -6  -9   4        0.68        6.46      4.79 o 
  -5  -9   4        0.00        9.97      4.83 o 
  -4  -9   4      207.69      189.69      9.92 o 
  -3  -9   4      160.41      165.91      8.98 o 
  -2  -9   4       94.50      101.07      7.23 o 
  -1  -9   4       63.78       70.14      5.95 o 
   0  -9   4      242.49      231.66      6.41 o 
   1  -9   4      156.99      138.71      7.66 o 
   2  -9   4       26.32       29.81      4.11 o 
   3  -9   4       29.03       28.57      4.58 o 
   4  -9   4      149.40      142.60      8.34 o 
   5  -9   4      681.56      713.42     16.34 o 
   6  -9   4        0.03       -4.15      4.88 o 
   7  -9   4        8.46        3.46      5.05 o 
   8  -9   4       33.15       38.24      6.50 o 
   9  -9   4       39.33       27.42      7.70 o 
  10  -9   4        4.16       19.72      5.52 o 
  -8  -8   4        0.52       -0.86      5.77 o 
  -7  -8   4       10.85       13.52      5.05 o 
  -6  -8   4      136.11      117.15      8.55 o 
  -5  -8   4        1.59        0.00      4.32 o 
  -4  -8   4      179.46      149.44      8.98 o 
  -3  -8   4       28.20       28.40      5.09 o 
  -2  -8   4      168.73      169.93      8.51 o 
  -1  -8   4      228.57      216.42      8.68 o 
   0  -8   4       34.70       35.23      3.66 o 
   1  -8   4       38.61       36.87      4.41 o 
   2  -8   4      441.56      449.61     11.38 o 
   3  -8   4      411.37      413.00     11.46 o 
   4  -8   4        1.98       -1.80      3.98 o 
   5  -8   4      202.19      197.22      8.77 o 
   6  -8   4        1.28        4.70      4.19 o 
   7  -8   4       12.60       11.29      4.88 o 
   8  -8   4      102.23      101.32      8.55 o 
   9  -8   4      150.49      131.61      9.97 o 
  10  -8   4       13.79       21.56      6.20 o 
  11  -8   4        1.35        5.73      6.29 o 
  -9  -7   4        0.28       -2.22      5.86 o 
  -8  -7   4       10.41       12.75      5.56 o 
  -7  -7   4       50.63       72.41      6.54 o 
  -6  -7   4        0.37       -2.57      4.23 o 
  -5  -7   4       13.01        9.58      4.75 o 
  -4  -7   4       65.71       73.10      5.39 o 
  -3  -7   4       32.00       29.98      4.19 o 
  -2  -7   4       72.56       65.48      5.05 o 
  -1  -7   4      138.63      119.25      6.12 o 
   0  -7   4      488.98      499.02      7.95 o 
   1  -7   4      174.88      196.70      7.40 o 
   2  -7   4      154.58      141.66      6.46 o 
   3  -7   4       34.38       40.76      4.19 o 
   4  -7   4        2.08       -2.52      3.38 o 
   5  -7   4        7.58        7.74      3.25 o 
   6  -7   4       60.59       62.96      5.52 o 
   7  -7   4      265.68      269.24     10.86 o 
   8  -7   4        5.56       -3.72      5.18 o 
   9  -7   4      205.43      243.92     11.89 o 
  10  -7   4       32.60       21.77      7.31 o 
  11  -7   4        7.37        0.94      6.67 o 
 -10  -6   4        0.88        5.90      5.82 o 
  -9  -6   4       10.75       17.49      5.90 o 
  -8  -6   4        7.10        6.54      5.43 o 
  -7  -6   4        2.90       -2.61      4.45 o 
  -6  -6   4       60.87       58.00      5.95 o 
  -5  -6   4        2.41        6.16      3.34 o 
  -4  -6   4       87.87       94.99      5.86 o 
  -3  -6   4      388.22      377.75     10.01 o 
  -2  -6   4        0.46        4.75      2.52 o 
  -1  -6   4       13.33        7.27      2.95 o 
   0  -6   4       49.32       56.51      2.87 o 
   1  -6   4      570.27      594.56     10.44 o 
   2  -6   4       73.88       69.50      4.79 o 
   3  -6   4      461.75      428.99     10.18 o 
   4  -6   4       96.89      102.22      5.77 o 
   5  -6   4      287.75      303.33      9.62 o 
   6  -6   4      129.24      121.64      7.27 o 
   7  -6   4       26.21       23.91      5.13 o 
   8  -6   4      105.45      106.41      8.21 o 
   9  -6   4       32.91       38.54      6.93 o 
  10  -6   4       57.84       61.68      8.04 o 
  11  -6   4       16.69       10.56      7.10 o 
 -11  -5   4        0.48       -3.76      6.20 o 
 -10  -5   4        3.03        6.76      5.52 o 
  -9  -5   4       16.47        7.87      5.77 o 
  -8  -5   4       10.12        8.98      5.73 o 
  -7  -5   4       20.61       22.63      4.83 o 
  -6  -5   4      442.47      398.33     11.89 o 
  -5  -5   4      359.38      383.44     10.61 o 
  -4  -5   4     1886.22     1931.45     20.06 o 
  -3  -5   4     2533.60     2929.93     23.31 o 
  -2  -5   4      179.80      165.52      6.07 o 
  -1  -5   4      104.90       84.86      4.49 o 
   0  -5   4      263.17      254.53      6.54 o 
   1  -5   4      422.91      413.00      8.00 o 
   2  -5   4      855.66      879.63     12.02 o 
   3  -5   4     1222.75     1366.96     15.65 o 
   4  -5   4       66.14       64.84      4.83 o 
   5  -5   4       86.61       89.13      5.77 o 
   6  -5   4        2.03        0.73      3.81 o 
   7  -5   4      305.70      313.25     11.08 o 
   8  -5   4       67.35       73.57      6.37 o 
   9  -5   4       25.46       19.59      5.69 o 
  10  -5   4        8.55        8.17      5.86 o 
  11  -5   4        1.99        3.21      6.16 o 
 -11  -4   4        2.02        1.33      6.20 o 
 -10  -4   4       22.04        7.06      6.46 o 
  -9  -4   4       25.60       23.95      5.43 o 
  -8  -4   4      150.90      151.92      9.32 o 
  -7  -4   4        9.69        9.62      3.98 o 
  -6  -4   4       87.01       78.66      5.69 o 
  -5  -4   4      857.15      918.76     14.11 o 
  -4  -4   4      962.30      863.24     13.22 o 
  -3  -4   4      598.68      614.62     10.14 o 
  -2  -4   4      140.92      151.84      5.39 o 
  -1  -4   4      123.53      109.54      4.28 o 
   0  -4   4       13.82      111.75     44.33 o 
   1  -4   4      137.28      134.09      4.96 o 
   2  -4   4      456.08      521.68      8.98 o 
   3  -4   4       29.97       19.63      2.61 o 
   4  -4   4        0.29       -2.40      3.72 o 
   5  -4   4      199.62      216.59      7.74 o 
   6  -4   4       82.91      102.61      6.33 o 
   7  -4   4       55.30       40.76      5.73 o 
   8  -4   4       12.48       10.91      5.00 o 
   9  -4   4       11.12        7.27      5.35 o 
  10  -4   4       21.74       32.04      6.37 o 
  11  -4   4        1.12       -3.25      6.29 o 
 -12  -3   4        2.60       -3.76      5.82 o 
 -11  -3   4        7.70        0.86      5.99 o 
 -10  -3   4        9.65       -1.11      5.69 o 
  -9  -3   4      103.28       90.85      7.87 o 
  -8  -3   4      141.47      131.35      7.70 o 
  -7  -3   4       25.79       29.08      4.15 o 
  -6  -3   4      127.65      111.42      5.95 o 
  -5  -3   4       65.30       57.95      4.32 o 
  -4  -3   4     2348.26     2332.21     19.33 o 
  -3  -3   4      315.50      358.76      7.31 o 
  -2  -3   4        8.55        8.04      1.92 o 
  -1  -3   4        5.61        4.11      1.75 o 
   0  -3   4       34.99       31.83      1.92 o 
   1  -3   4      201.61      184.30      5.39 o 
   2  -3   4       38.36       32.51      2.95 o 
   3  -3   4       61.24       54.58      3.72 o 
   4  -3   4       37.87       50.81      4.19 o 
   5  -3   4      489.39      465.05     11.29 o 
   6  -3   4       72.56       78.36      5.99 o 
   7  -3   4       14.21        7.96      4.53 o 
   8  -3   4        1.49       -4.79      4.79 o 
   9  -3   4       27.72       22.88      6.16 o 
  10  -3   4       17.58       21.68      6.93 o 
  11  -3   4        5.55       17.36      6.12 o 
 -12  -2   4        0.54       -6.84      6.84 o 
 -11  -2   4       33.66       37.34      7.01 o 
 -10  -2   4       33.26       32.21      5.69 o 
  -9  -2   4       61.48       71.98      6.80 o 
  -8  -2   4       14.23       10.95      4.06 o 
  -7  -2   4      351.98      363.98     10.61 o 
  -6  -2   4       40.65       46.28      3.89 o 
  -5  -2   4      163.75      163.90      5.90 o 
  -4  -2   4      152.99      170.57      6.16 o 
  -3  -2   4      303.21      298.63      6.42 o 
  -2  -2   4      534.26      491.18      7.57 o 
  -1  -2   4     4347.74     4059.94     88.92 o 
   0  -2   4     4154.23     3716.21     60.43 o 
   1  -2   4     7046.35     6372.86    119.12 o 
   2  -2   4       28.17       49.83      3.68 o 
   3  -2   4      308.99      291.31      7.66 o 
   4  -2   4       74.91       66.98      4.83 o 
   5  -2   4       59.36       75.70      5.35 o 
   6  -2   4       58.74       47.01      5.26 o 
   7  -2   4      152.94      155.00      8.38 o 
   8  -2   4       94.08       96.36      7.61 o 
   9  -2   4       23.24       25.79      5.77 o 
  10  -2   4        0.69       -2.99      6.03 o 
 -12  -1   4       11.16       19.85      6.12 o 
 -11  -1   4       20.61       19.85      5.82 o 
 -10  -1   4      266.38      271.04     11.46 o 
  -9  -1   4      172.01      158.29      8.21 o 
  -8  -1   4        2.15        3.81      3.72 o 
  -7  -1   4      100.10       98.33      6.03 o 
  -6  -1   4       65.06       70.83      4.45 o 
  -5  -1   4        1.05        1.75      2.10 o 
  -4  -1   4        4.06        2.95      2.40 o 
  -3  -1   4     1160.66     1146.47     11.68 o 
  -2  -1   4      263.83      206.50      4.92 o 
  -1  -1   4       33.42       27.29      2.57 o 
   0  -1   4      898.43      926.42     10.07 o 
   1  -1   4     7039.00     6782.22    125.28 o 
   2  -1   4     2052.50     2244.49     17.92 o 
   3  -1   4      491.62      533.78      9.79 o 
   4  -1   4      106.78      103.08      5.73 o 
   5  -1   4      426.11      427.92     10.99 o 
   6  -1   4      104.19      117.19      7.14 o 
   7  -1   4       77.90       83.36      6.72 o 
   8  -1   4       55.32       49.70      6.84 o 
   9  -1   4       18.33       16.98      5.99 o 
  10  -1   4        0.47        1.80      5.95 o 
 -13   0   4       27.03       17.92      8.34 o 
 -12   0   4       19.05       23.48      6.59 o 
 -11   0   4        2.16        3.34      5.39 o 
 -10   0   4       11.29       16.30      4.32 o 
  -9   0   4      245.15      247.69     10.31 o 
  -8   0   4      415.55      458.72     12.96 o 
  -7   0   4      117.74      127.03      6.42 o 
  -6   0   4       36.92       36.78      3.72 o 
  -5   0   4      243.21      277.80      7.44 o 
  -4   0   4        6.99       -4.15      4.15 o 
  -3   0   4      116.52      116.38      4.53 o 
  -2   0   4      286.53      245.85      5.56 o 
  -1   0   4      914.50      878.43      9.92 o 
   0   0   4      560.17      731.40     11.74 o 
   1   0   4       36.09       33.02      3.59 o 
   2   0   4      610.12      692.63     10.74 o 
   3   0   4        2.97        5.60      2.65 o 
   4   0   4      106.47      126.30      8.13 o 
   5   0   4        1.23        4.41      3.81 o 
   6   0   4        2.61        2.27      4.11 o 
   7   0   4        8.33        5.47      4.83 o 
   8   0   4      104.99       89.01      8.34 o 
   9   0   4        0.19        0.00      5.82 o 
  10   0   4        5.12        0.47      6.37 o 
 -13   1   4       33.62       30.58      7.87 o 
 -12   1   4        7.88        8.64      6.12 o 
 -11   1   4        8.39       14.58      5.86 o 
 -10   1   4        1.16        3.21      4.28 o 
  -9   1   4       20.37       23.99      4.88 o 
  -8   1   4       23.46       23.14      4.41 o 
  -7   1   4      226.38      211.33      7.91 o 
  -6   1   4      146.88      140.12      6.16 o 
  -5   1   4      125.78      147.99      5.86 o 
  -4   1   4      147.92      137.68      5.13 o 
  -3   1   4      352.22      423.09      7.53 o 
  -2   1   4     1239.61     1210.42     12.40 o 
  -1   1   4        1.40       -0.86      1.75 o 
   0   1   4       47.41       51.02      2.58 o 
   1   1   4      666.36      677.06     10.44 o 
   2   1   4      440.57      572.66     10.27 o 
   3   1   4       93.32       95.76      5.30 o 
   4   1   4       32.31       27.93      4.02 o 
   5   1   4       51.73       51.71      5.56 o 
   6   1   4      128.87      135.11      8.60 o 
   7   1   4       58.83       56.84      7.14 o 
   8   1   4       25.49       32.76      6.24 o 
   9   1   4       19.82       -0.86      6.84 o 
 -13   2   4       49.31       50.51      7.83 o 
 -12   2   4       79.66       76.99      8.55 o 
 -11   2   4        6.84        8.00      5.09 o 
 -10   2   4       31.60       20.91      5.39 o 
  -9   2   4       87.48       79.34      6.76 o 
  -8   2   4      268.33      304.61     10.22 o 
  -7   2   4        0.14       -1.33      2.99 o 
  -6   2   4       98.96      106.07      5.77 o 
  -5   2   4     1503.51     1743.98     17.66 o 
  -4   2   4      716.28      777.92     11.21 o 
  -3   2   4       46.53       34.86      3.25 o 
  -2   2   4      919.25      891.52     11.55 o 
  -1   2   4      167.26      149.83      5.69 o 
   0   2   4       49.41       56.31      2.93 o 
   1   2   4      186.78      257.44      7.78 o 
   2   2   4      420.87      500.93     11.21 o 
   3   2   4      135.71      118.00      6.12 o 
   4   2   4       68.19       57.87      5.52 o 
   5   2   4        5.66       10.18      4.15 o 
   6   2   4        0.05       -0.64      4.45 o 
   7   2   4        0.01       11.51      4.92 o 
   8   2   4        4.10        7.53      6.07 o 
   9   2   4        9.34       17.32      7.10 o 
 -13   3   4        1.70        8.73      5.99 o 
 -12   3   4       14.41        9.88      5.90 o 
 -11   3   4        1.69       -1.11      4.88 o 
 -10   3   4       60.83       43.93      6.59 o 
  -9   3   4        3.13        1.15      4.45 o 
  -8   3   4       24.66       27.80      4.62 o 
  -7   3   4       30.44       37.34      4.66 o 
  -6   3   4      117.09       95.21      5.99 o 
  -5   3   4      590.76      589.38     11.68 o 
  -4   3   4       32.02       24.85      3.46 o 
  -3   3   4       62.83       44.14      3.51 o 
  -2   3   4        5.49        2.87      2.78 o 
  -1   3   4       41.63       49.74      3.72 o 
   0   3   4       11.57        9.68      5.13 o 
   1   3   4     1030.64     1039.89     15.23 o 
   2   3   4       35.12       32.72      4.66 o 
   3   3   4      247.55      258.08      9.41 o 
   4   3   4      208.48      212.70      9.24 o 
   5   3   4        5.58        9.62      4.96 o 
   6   3   4        0.37        2.18      5.35 o 
   7   3   4       30.11       38.32      6.54 o 
   8   3   4       13.43       28.83      6.67 o 
 -13   4   4        1.12       -5.13      7.23 o 
 -12   4   4       12.30       22.20      6.07 o 
 -11   4   4       30.05       27.12      6.46 o 
 -10   4   4       59.90       78.48      7.27 o 
  -9   4   4      116.62       88.84      7.10 o 
  -8   4   4      348.93      348.50     11.38 o 
  -7   4   4      116.99      113.00      7.06 o 
  -6   4   4       30.02       36.23      4.36 o 
  -5   4   4       49.18       53.63      4.32 o 
  -4   4   4      356.47      351.36      9.37 o 
  -3   4   4       34.95       37.98      3.85 o 
  -2   4   4      304.58      308.68      8.68 o 
  -1   4   4      636.70      720.52     12.49 o 
   0   4   4      113.84      177.46      7.55 o 
   1   4   4      202.61      204.15      8.25 o 
   2   4   4        6.03        2.87      3.72 o 
   3   4   4        0.77        7.48      4.28 o 
   4   4   4        3.12        2.57      5.26 o 
   5   4   4      155.60      171.47      9.88 o 
   6   4   4       50.70       47.43      7.44 o 
   7   4   4        0.38        3.93      5.95 o 
 -13   5   4        3.34       -1.41      6.63 o 
 -12   5   4        3.56       -6.03      6.67 o 
 -11   5   4        2.65        7.01      6.12 o 
 -10   5   4        6.39        6.72      5.35 o 
  -9   5   4       10.45       -1.63      5.18 o 
  -8   5   4       17.44       22.33      4.70 o 
  -7   5   4       69.65       68.52      6.33 o 
  -6   5   4       46.81       49.19      4.92 o 
  -5   5   4        5.35       10.05      3.38 o 
  -4   5   4        2.95        8.98      2.95 o 
  -3   5   4      112.41      106.97      6.16 o 
  -2   5   4        1.84        1.15      3.17 o 
  -1   5   4      365.10      394.35     10.95 o 
   0   5   4       28.00       34.26      3.19 o 
   1   5   4       41.64       40.08      5.09 o 
   2   5   4       61.88       57.74      6.03 o 
   3   5   4       35.35       48.93      6.20 o 
   4   5   4      237.78      248.93     11.08 o 
   5   5   4       57.71       63.34      7.40 o 
   6   5   4        4.03        6.50      6.42 o 
 -12   6   4       33.20       28.66      6.84 o 
 -11   6   4        1.45        2.44      5.39 o 
 -10   6   4        3.36        9.37      4.88 o 
  -9   6   4       40.60       34.05      6.37 o 
  -8   6   4      479.34      438.96     14.11 o 
  -7   6   4        2.25        7.14      4.49 o 
  -6   6   4       46.04       34.00      5.77 o 
  -5   6   4        8.24        3.25      4.28 o 
  -4   6   4        8.30        1.07      3.81 o 
  -3   6   4       39.53       46.02      5.05 o 
  -2   6   4        1.17        4.83      3.89 o 
  -1   6   4       28.16       37.17      5.05 o 
   0   6   4        7.07        8.49      3.04 o 
   1   6   4        7.96       17.15      4.53 o 
   2   6   4       96.54       95.81      7.83 o 
   3   6   4       10.16        4.02      5.56 o 
   4   6   4       23.19       21.51      6.54 o 
   5   6   4       45.24       47.56      7.78 o 
 -12   7   4        1.41        6.59      6.54 o 
 -11   7   4       18.39       13.39      5.99 o 
 -10   7   4        4.43        4.41      5.95 o 
  -9   7   4       13.83       15.57      6.12 o 
  -8   7   4       75.13       56.24      7.10 o 
  -7   7   4      162.09      134.21      8.90 o 
  -6   7   4        3.37        5.95      4.58 o 
  -5   7   4      672.11      681.55     16.51 o 
  -4   7   4       73.87       64.88      6.46 o 
  -3   7   4      164.89      165.14      8.64 o 
  -2   7   4      134.21      131.26      8.08 o 
  -1   7   4        9.94        6.37      5.43 o 
   0   7   4       18.65       21.88      3.85 o 
   1   7   4       11.11       13.47      4.79 o 
   2   7   4       10.99       10.65      5.73 o 
   3   7   4       66.12       80.79      8.47 o 
   4   7   4       11.17        0.43      6.46 o 
 -11   8   4        1.44        9.20      6.12 o 
 -10   8   4       21.25       19.72      6.72 o 
  -9   8   4        0.11        8.47      4.58 o 
  -8   8   4       11.19       16.00      5.26 o 
  -7   8   4       85.56      106.80      8.21 o 
  -6   8   4       23.46       26.30      5.73 o 
  -5   8   4        7.89        6.54      4.62 o 
  -4   8   4      144.03      124.46      8.77 o 
  -3   8   4      110.69       95.85      8.51 o 
  -2   8   4      102.11       95.76      7.83 o 
  -1   8   4      140.68      119.80      9.24 o 
   0   8   4       59.99       63.44      8.17 o 
   1   8   4       96.50      104.10      9.62 o 
   2   8   4       83.94      114.80      8.55 o 
   3   8   4       24.46       18.39      7.70 o 
 -10   9   4       20.13       15.27      7.23 o 
  -9   9   4        0.33        7.87      5.26 o 
  -8   9   4        0.12        2.52      5.43 o 
  -7   9   4       13.58       10.48      5.95 o 
  -6   9   4       45.13       37.25      6.63 o 
  -5   9   4        0.05       -1.92      4.92 o 
  -4   9   4        7.65        6.54      4.79 o 
  -3   9   4        4.25        3.51      5.43 o 
  -2   9   4       99.14       93.15      8.60 o 
  -1   9   4        3.04       -2.05      6.07 o 
   0   9   4        0.36        0.38      4.51 o 
   1   9   4       42.40       42.13      7.96 o 
  -8  10   4        3.27       -5.90      5.90 o 
  -7  10   4        0.59       -4.92      5.82 o 
  -6  10   4       16.69       23.61      6.33 o 
  -5  10   4        2.08       -3.89      5.77 o 
  -4  10   4       15.31       16.04      6.42 o 
  -3  10   4       32.83       29.43      7.14 o 
  -2  10   4        1.95        1.37      5.69 o 
  -1  10   4       28.54       34.35      7.40 o 
  -2 -13   5        7.33       -6.54      6.54 o 
  -1 -13   5        1.91        1.84      5.99 o 
   0 -13   5       12.67       20.75     10.22 o 
   1 -13   5        7.62        4.36      5.73 o 
   2 -13   5        5.06        2.61      5.39 o 
   3 -13   5       19.91       21.21      6.46 o 
   4 -13   5       67.09       65.78      8.85 o 
   5 -13   5       15.00        9.88      6.84 o 
   6 -13   5        1.89       -0.94      6.50 o 
  -4 -12   5        0.28       -3.29      6.29 o 
  -3 -12   5       27.09       29.38      6.63 o 
  -2 -12   5       46.91       51.71      7.36 o 
  -1 -12   5        0.29       -4.49      6.07 o 
   0 -12   5       14.47       20.50      8.87 o 
   1 -12   5       13.38        7.74      6.16 o 
   2 -12   5       70.02       76.26      7.74 o 
   3 -12   5       13.88        1.92      6.29 o 
   4 -12   5       63.61       81.74      7.36 o 
   5 -12   5      103.65       97.30      9.28 o 
   6 -12   5       56.27       49.19      8.77 o 
   7 -12   5       23.11       28.96      6.80 o 
   8 -12   5       14.26        8.47      7.10 o 
  -5 -11   5       32.27       13.05      7.40 o 
  -4 -11   5        3.13        5.05      5.35 o 
  -3 -11   5        9.23       16.25      5.56 o 
  -2 -11   5       89.68       76.99      7.91 o 
  -1 -11   5       56.18       56.54      6.42 o 
   0 -11   5       19.69       22.39      8.55 o 
   1 -11   5        0.47       -4.58      4.58 o 
   2 -11   5       59.02       62.02      7.06 o 
   3 -11   5        8.83       -4.15      5.90 o 
   4 -11   5        0.47       -1.80      4.70 o 
   5 -11   5        3.28       -5.43      5.43 o 
   6 -11   5       57.19       71.81      7.61 o 
   7 -11   5       34.89       46.06      7.10 o 
   8 -11   5       32.11       28.10      7.01 o 
   9 -11   5        0.03       -6.07      6.07 o 
  -7 -10   5        5.62       14.20      6.54 o 
  -6 -10   5        3.09        6.12      5.47 o 
  -5 -10   5        5.79        6.46      5.90 o 
  -4 -10   5        1.32        1.50      4.75 o 
  -3 -10   5       51.26       35.41      6.97 o 
  -2 -10   5       15.34       16.25      4.36 o 
  -1 -10   5      124.16      115.40      8.30 o 
   0 -10   5      230.41      226.62     11.38 o 
   1 -10   5      153.98      151.32      8.38 o 
   2 -10   5       98.11      104.57      7.10 o 
   3 -10   5       22.83       24.17      5.26 o 
   4 -10   5        0.87       -4.79      4.79 o 
   5 -10   5        0.51        5.73      4.49 o 
   6 -10   5        2.12        1.07      5.43 o 
   7 -10   5        5.00       -4.96      5.99 o 
   8 -10   5        0.57       -2.05      5.73 o 
   9 -10   5        2.88       -5.35      6.54 o 
  -8  -9   5        0.08       -6.89      6.89 o 
  -7  -9   5        0.02       -4.70      5.35 o 
  -6  -9   5       24.91       10.18      6.33 o 
  -5  -9   5        8.40        1.07      5.60 o 
  -4  -9   5      112.02       92.64      7.53 o 
  -3  -9   5      281.21      268.05     10.99 o 
  -2  -9   5       48.32       39.86      5.52 o 
  -1  -9   5       22.72       25.02      4.53 o 
   0  -9   5      282.39      278.94      7.24 o 
   1  -9   5        3.10        6.16      3.59 o 
   2  -9   5       42.77       48.72      5.05 o 
   3  -9   5       60.05       65.91      5.60 o 
   4  -9   5       13.48       14.20      4.28 o 
   5  -9   5       31.81       29.81      5.60 o 
   6  -9   5       35.92       26.39      6.24 o 
   7  -9   5      128.50      118.13      9.02 o 
   8  -9   5       20.85       19.42      6.76 o 
   9  -9   5      201.42      215.14     12.49 o 
  10  -9   5       19.78       13.00      6.72 o 
  -9  -8   5        0.18        1.41      5.82 o 
  -8  -8   5        0.09        1.71      5.77 o 
  -7  -8   5       23.17        8.51      6.12 o 
  -6  -8   5       31.51       28.78      5.56 o 
  -5  -8   5        0.80        0.00      4.23 o 
  -4  -8   5       22.70       18.78      4.58 o 
  -3  -8   5        4.92        9.24      4.36 o 
  -2  -8   5      320.65      338.40     10.74 o 
  -1  -8   5      140.20      128.91      6.93 o 
   0  -8   5       52.96       46.50      5.05 o 
   1  -8   5       23.28       28.10      4.06 o 
   2  -8   5        6.42       12.15      3.42 o 
   3  -8   5        1.37        2.22      3.38 o 
   4  -8   5        4.41        3.17      3.72 o 
   5  -8   5        4.43        2.27      4.02 o 
   6  -8   5       13.43       12.92      5.26 o 
   7  -8   5        2.81        5.73      5.00 o 
   8  -8   5      179.14      173.91     10.44 o 
   9  -8   5       27.49       22.03      7.19 o 
  10  -8   5        0.52       -4.49      5.86 o 
  -9  -7   5        0.16       -6.03      6.20 o 
  -8  -7   5        8.77        9.32      5.65 o 
  -7  -7   5       66.46       77.63      7.87 o 
  -6  -7   5       53.03       52.01      6.12 o 
  -5  -7   5        0.04       -4.02      4.02 o 
  -4  -7   5      216.86      226.17      8.64 o 
  -3  -7   5       34.77       31.39      3.93 o 
  -2  -7   5       26.95       29.43      3.68 o 
  -1  -7   5      111.20      121.60      5.95 o 
   0  -7   5      353.82      328.87     14.14 o 
   1  -7   5      131.79      128.65      6.03 o 
   2  -7   5       31.32       41.15      4.45 o 
   3  -7   5        2.41        4.92      3.38 o 
   4  -7   5      165.94      166.29      7.53 o 
   5  -7   5        0.02        0.81      3.34 o 
   6  -7   5      170.14      168.05      8.38 o 
   7  -7   5      322.68      316.72     11.80 o 
   8  -7   5       12.95       11.76      5.05 o 
   9  -7   5       52.25       45.94      7.78 o 
  10  -7   5       11.69        9.24      6.16 o 
 -10  -6   5        0.71        3.55      5.00 o 
  -9  -6   5       51.53       56.37      7.27 o 
  -8  -6   5       11.18       17.41      5.56 o 
  -7  -6   5       41.53       32.98      6.24 o 
  -6  -6   5        6.36       13.60      4.53 o 
  -5  -6   5       79.86       80.71      6.72 o 
  -4  -6   5      143.59      136.18      6.97 o 
  -3  -6   5       99.76       88.28      5.43 o 
  -2  -6   5      402.79      398.62      9.92 o 
  -1  -6   5       39.01       30.07      3.68 o 
   0  -6   5       18.33       13.64      2.25 o 
   1  -6   5      249.30      259.62      7.74 o 
   2  -6   5      295.19      302.73      8.68 o 
   3  -6   5        0.75        2.27      3.04 o 
   4  -6   5       34.00       29.38      4.23 o 
   5  -6   5      192.25      167.49      8.17 o 
   6  -6   5       36.59       31.09      5.26 o 
   7  -6   5       50.07       38.54      6.46 o 
   8  -6   5       60.85       44.18      6.67 o 
   9  -6   5       29.80       43.16      6.59 o 
  10  -6   5       67.17       64.28      8.90 o 
 -11  -5   5        2.87        2.31      5.86 o 
 -10  -5   5        0.57       -3.29      6.29 o 
  -9  -5   5       35.21       33.40      6.50 o 
  -8  -5   5      318.52      296.96     11.68 o 
  -7  -5   5       24.91       21.68      4.70 o 
  -6  -5   5        3.26        6.16      3.98 o 
  -5  -5   5      449.32      459.74     13.30 o 
  -4  -5   5     2957.56     3017.06     25.11 o 
  -3  -5   5     1492.37     1546.55     16.98 o 
  -2  -5   5      665.43      610.21     10.35 o 
  -1  -5   5      534.57      511.03      9.32 o 
   0  -5   5      121.45      126.96      4.52 o 
   1  -5   5      282.89      284.43      7.78 o 
   2  -5   5      227.61      226.73      7.40 o 
   3  -5   5      602.04      665.47     11.72 o 
   4  -5   5      149.92      161.84      7.10 o 
   5  -5   5      127.83      146.58      7.36 o 
   6  -5   5        0.58        1.07      3.81 o 
   7  -5   5        8.76       10.09      4.66 o 
   8  -5   5        4.31        6.54      4.62 o 
   9  -5   5        3.24        5.43      5.22 o 
  10  -5   5        1.18       -0.86      5.77 o 
 -11  -4   5        3.48        4.32      5.05 o 
 -10  -4   5        6.30       -2.31      5.69 o 
  -9  -4   5       57.73       59.41      7.10 o 
  -8  -4   5      112.45      109.75      7.66 o 
  -7  -4   5      154.82      163.17      8.04 o 
  -6  -4   5        0.65       -2.57      3.51 o 
  -5  -4   5      151.30      188.15      7.36 o 
  -4  -4   5      564.99      575.74     10.56 o 
  -3  -4   5        7.34       14.76      2.48 o 
  -2  -4   5      201.01      211.89      6.50 o 
  -1  -4   5      711.25      715.68     10.31 o 
   0  -4   5      843.89      887.11      8.01 o 
   1  -4   5       45.88       49.23      3.59 o 
   2  -4   5      198.60      171.85      6.37 o 
   3  -4   5      557.59      593.53     10.65 o 
   4  -4   5      204.32      194.91      7.36 o 
   5  -4   5       18.59       20.49      4.11 o 
   6  -4   5       21.02       23.61      4.49 o 
   7  -4   5      271.79      279.89     11.03 o 
   8  -4   5        3.74       -4.79      4.79 o 
   9  -4   5        8.13       13.26      5.35 o 
  10  -4   5       19.75       34.60      6.54 o 
 -12  -3   5        6.76        7.40      6.24 o 
 -11  -3   5        0.00        2.05      5.60 o 
 -10  -3   5        6.96        4.75      5.73 o 
  -9  -3   5       20.40       20.87      5.77 o 
  -8  -3   5       43.56       56.37      5.43 o 
  -7  -3   5      127.66      130.11      7.06 o 
  -6  -3   5       38.75       37.13      4.45 o 
  -5  -3   5       82.26       76.39      4.96 o 
  -4  -3   5     1126.82     1145.79     13.99 o 
  -3  -3   5      976.45     1052.85     12.62 o 
  -2  -3   5      161.45      147.77      5.35 o 
  -1  -3   5      570.26      484.85      8.13 o 
   0  -3   5      362.85      422.47      8.47 o 
   1  -3   5       77.84       86.35      4.41 o 
   2  -3   5        3.75        4.41      2.65 o 
   3  -3   5       68.87       71.38      5.09 o 
   4  -3   5      108.45      117.79      6.12 o 
   5  -3   5      298.54      318.47      9.79 o 
   6  -3   5       27.77       23.91      4.66 o 
   7  -3   5       38.42       50.17      5.47 o 
   8  -3   5        0.87       -3.17      5.35 o 
   9  -3   5        0.47        3.17      4.41 o 
  10  -3   5        7.84       13.39      5.90 o 
 -12  -2   5        2.23       -4.88      6.67 o 
 -11  -2   5       34.16       39.22      6.97 o 
 -10  -2   5        4.93       -5.22      5.77 o 
  -9  -2   5      220.47      209.24      9.88 o 
  -8  -2   5        1.48        6.16      3.68 o 
  -7  -2   5      246.07      224.20      8.55 o 
  -6  -2   5       88.03       84.13      5.13 o 
  -5  -2   5        7.74       17.49      2.69 o 
  -4  -2   5       84.63       93.75      4.41 o 
  -3  -2   5        0.00        3.76      2.01 o 
  -2  -2   5      681.41      717.44      9.71 o 
  -1  -2   5      201.91      182.76      5.65 o 
   0  -2   5     1558.93     1797.09     62.10 o 
   1  -2   5       13.06       20.66      2.78 o 
   2  -2   5      196.87      188.75      6.59 o 
   3  -2   5       48.19       43.63      3.98 o 
   4  -2   5      137.97      143.41      6.76 o 
   5  -2   5       40.59       49.40      4.92 o 
   6  -2   5       51.41       73.39      5.82 o 
   7  -2   5      291.91      303.84     11.55 o 
   8  -2   5       25.95       30.11      5.95 o 
   9  -2   5        9.37       -2.87      6.33 o 
  10  -2   5       95.81      104.57      9.97 o 
 -12  -1   5        1.57       -4.70      5.65 o 
 -11  -1   5        0.35        1.50      4.70 o 
 -10  -1   5      118.27      104.40      7.78 o 
  -9  -1   5      331.77      332.33     11.33 o 
  -8  -1   5      196.65      176.52      8.25 o 
  -7  -1   5      182.09      175.06      7.40 o 
  -6  -1   5       19.72       14.03      3.55 o 
  -5  -1   5      351.35      365.99      8.73 o 
  -4  -1   5      911.98      928.30     11.93 o 
  -3  -1   5     1028.96     1043.48     12.02 o 
  -2  -1   5      227.88      221.90      6.20 o 
  -1  -1   5     1519.25     1477.01     13.81 o 
   0  -1   5       95.99      123.49      3.45 o 
   1  -1   5       46.71       64.33      5.39 o 
   2  -1   5        9.45        8.98      3.08 o 
   3  -1   5      230.27      224.08      7.74 o 
   4  -1   5      276.75      311.29      9.37 o 
   5  -1   5       39.12       31.61      4.58 o 
   6  -1   5        0.97       -4.36      4.36 o 
   7  -1   5      207.52      191.23     10.05 o 
   8  -1   5       27.53       19.67      5.69 o 
   9  -1   5       69.63       70.87      8.34 o 
 -13   0   5       22.56       30.45      7.40 o 
 -12   0   5        6.93       -1.24      6.50 o 
 -11   0   5        1.38        0.38      5.73 o 
 -10   0   5       99.93       96.58      8.85 o 
  -9   0   5        4.03        0.86      4.66 o 
  -8   0   5      177.99      180.62      8.43 o 
  -7   0   5      329.11      294.35      9.37 o 
  -6   0   5       61.31       97.18      5.47 o 
  -5   0   5      650.93      698.70     11.33 o 
  -4   0   5      235.80      218.26      6.80 o 
  -3   0   5      292.87      255.60      6.89 o 
  -2   0   5      222.20      224.42      6.29 o 
  -1   0   5      148.67      134.51      5.39 o 
   0   0   5      250.62      274.14      6.24 o 
   1   0   5     3187.38     3471.54     23.91 o 
   2   0   5      943.71     1098.91     14.46 o 
   3   0   5        0.14        6.12      2.65 o 
   4   0   5      210.77      225.15      8.77 o 
   5   0   5        5.48       12.10      4.83 o 
   6   0   5        6.31       14.37      4.49 o 
   7   0   5      169.90      165.27      9.32 o 
   8   0   5       21.05       19.16      6.12 o 
   9   0   5        0.03       10.31      5.69 o 
 -13   1   5       17.14       17.07      7.06 o 
 -12   1   5        0.06       -2.05      5.90 o 
 -11   1   5       27.33       25.32      6.12 o 
 -10   1   5      198.28      174.93      9.50 o 
  -9   1   5       18.84       22.16      4.83 o 
  -8   1   5       68.26       77.97      5.77 o 
  -7   1   5      155.14      168.43      7.27 o 
  -6   1   5       12.92        5.77      3.04 o 
  -5   1   5      156.33      158.59      6.29 o 
  -4   1   5       25.53       28.66      3.21 o 
  -3   1   5      549.47      523.64      9.37 o 
  -2   1   5     1536.79     1547.32     15.44 o 
  -1   1   5      768.42      779.37     11.25 o 
   0   1   5       42.91       34.82      2.68 o 
   1   1   5        1.95       13.17      2.69 o 
   2   1   5      247.10      227.41      8.08 o 
   3   1   5       34.25       41.49      4.88 o 
   4   1   5      154.46      155.43      8.34 o 
   5   1   5       96.98       88.54      6.72 o 
   6   1   5       28.87       30.54      6.03 o 
   7   1   5       27.25       22.33      6.42 o 
   8   1   5       21.85       16.55      5.86 o 
   9   1   5       19.99       19.97      7.91 o 
 -13   2   5        2.12       -0.94      6.12 o 
 -12   2   5        3.31       10.31      5.99 o 
 -11   2   5       11.98       12.15      5.65 o 
 -10   2   5       11.44       12.15      5.05 o 
  -9   2   5      119.47      112.23      7.70 o 
  -8   2   5        2.78        6.50      3.64 o 
  -7   2   5      202.03      214.03      8.43 o 
  -6   2   5      117.42      130.79      6.24 o 
  -5   2   5       64.01       89.69      5.05 o 
  -4   2   5      162.21      191.66      6.80 o 
  -3   2   5      121.09      145.16      5.77 o 
  -2   2   5      856.27      943.23     13.09 o 
  -1   2   5       21.96       31.56      3.72 o 
   0   2   5      157.00      157.43      4.64 o 
   1   2   5       11.30       13.69      3.68 o 
   2   2   5        0.98       -3.34      3.34 o 
   3   2   5       21.39       24.21      4.36 o 
   4   2   5       49.83       51.71      5.56 o 
   5   2   5        3.06       -5.18      5.22 o 
   6   2   5        1.54       -4.02      5.13 o 
   7   2   5       21.04       28.10      7.27 o 
   8   2   5       27.00       26.39      7.19 o 
 -13   3   5        4.04        5.56      5.99 o 
 -12   3   5        6.88        4.58      5.47 o 
 -11   3   5        0.06       -2.61      5.35 o 
 -10   3   5        9.09        5.05      4.70 o 
  -9   3   5      118.42      127.12      7.66 o 
  -8   3   5       35.79       44.91      5.09 o 
  -7   3   5       58.95       57.53      5.30 o 
  -6   3   5       90.07       87.47      5.65 o 
  -5   3   5        0.00        0.00      2.82 o 
  -4   3   5      218.27      215.14      7.74 o 
  -3   3   5      483.21      429.42     10.22 o 
  -2   3   5        6.75        3.55      2.78 o 
  -1   3   5      412.92      466.29     10.91 o 
   0   3   5       46.44       39.90      3.10 o 
   1   3   5       31.42       46.83      4.58 o 
   2   3   5       36.70       48.33      5.13 o 
   3   3   5      567.16      550.16     14.16 o 
   4   3   5       59.97       69.33      6.93 o 
   5   3   5       56.65       58.00      7.40 o 
   6   3   5      114.90      106.16      8.98 o 
   7   3   5       54.32       48.46      8.25 o 
 -13   4   5        9.07        1.88      6.80 o 
 -12   4   5       23.03       12.36      6.97 o 
 -11   4   5        1.60        5.00      5.09 o 
 -10   4   5       48.71       60.69      6.46 o 
  -9   4   5      113.26       88.36      7.27 o 
  -8   4   5      308.02      294.18     11.25 o 
  -7   4   5       62.26       59.28      6.12 o 
  -6   4   5       31.71       37.60      4.92 o 
  -5   4   5       12.93       11.93      3.46 o 
  -4   4   5      156.37      139.73      7.06 o 
  -3   4   5      136.92      121.73      6.37 o 
  -2   4   5        3.62        2.95      3.17 o 
  -1   4   5      150.90      156.88      7.40 o 
   0   4   5        1.17        0.92      2.54 o 
   1   4   5      163.23      166.55      8.60 o 
   2   4   5       41.86       35.20      4.92 o 
   3   4   5       41.25       32.16      6.24 o 
   4   4   5       20.04       22.67      5.47 o 
   5   4   5       50.45       42.30      7.19 o 
   6   4   5        3.21       -5.22      6.46 o 
 -12   5   5        8.84        5.73      6.37 o 
 -11   5   5       14.13        2.40      5.82 o 
 -10   5   5      140.66      121.26      9.67 o 
  -9   5   5       77.10       72.97      7.48 o 
  -8   5   5       42.86       49.06      6.20 o 
  -7   5   5      534.42      509.44     14.41 o 
  -6   5   5      408.51      400.34     12.40 o 
  -5   5   5       19.02        7.10      6.03 o 
  -4   5   5        0.11        0.77      3.59 o 
  -3   5   5       33.20       36.31      4.88 o 
  -2   5   5     1135.89     1207.04     18.48 o 
  -1   5   5      282.79      277.58     10.39 o 
   0   5   5       21.10       10.22      4.20 o 
   1   5   5       15.23       13.77      4.66 o 
   2   5   5       62.22       63.86      6.67 o 
   3   5   5      103.35      104.79      8.38 o 
   4   5   5      108.64      127.59      9.07 o 
   5   5   5       90.17      102.78     10.09 o 
   6   5   5       10.08       14.24      7.14 o 
 -12   6   5        4.03        1.84      6.33 o 
 -11   6   5       18.75       24.04      6.50 o 
 -10   6   5       20.58       14.76      6.03 o 
  -9   6   5      103.05      103.12      8.34 o 
  -8   6   5       52.14       54.58      6.50 o 
  -7   6   5       39.62       39.73      6.24 o 
  -6   6   5      195.88      198.67      9.37 o 
  -5   6   5        1.89        2.35      3.98 o 
  -4   6   5        2.38        1.15      4.06 o 
  -3   6   5       56.62       55.43      5.35 o 
  -2   6   5       12.47        0.60      5.09 o 
  -1   6   5      104.36      117.23      7.57 o 
   0   6   5       70.18       70.41      4.49 o 
   1   6   5       38.82       44.74      6.29 o 
   2   6   5        0.81       -4.92      4.92 o 
   3   6   5        1.37       10.05      5.13 o 
   4   6   5        6.81        6.12      6.07 o 
   5   6   5        5.27        7.61      6.59 o 
 -11   7   5       15.30        8.94      6.33 o 
 -10   7   5        1.01        8.30      5.05 o 
  -9   7   5       10.77        7.40      6.20 o 
  -8   7   5        4.26       -4.79      5.60 o 
  -7   7   5      112.64      119.20      8.68 o 
  -6   7   5        5.05        3.04      5.00 o 
  -5   7   5        3.16       -0.98      4.96 o 
  -4   7   5      196.36      184.73      9.97 o 
  -3   7   5      281.60      279.34     11.46 o 
  -2   7   5      175.14      158.00      9.37 o 
  -1   7   5        8.01        2.82      5.13 o 
   0   7   5        1.92       -1.52      5.54 o 
   1   7   5        5.60       -1.58      5.77 o 
   2   7   5       44.34       39.26      6.93 o 
   3   7   5        0.08       -2.69      6.42 o 
 -11   8   5        8.83        7.14      6.46 o 
 -10   8   5        2.19        9.41      6.16 o 
  -9   8   5        1.69        1.28      5.00 o 
  -8   8   5       22.49       17.71      6.12 o 
  -7   8   5       19.37       10.09      5.95 o 
  -6   8   5        4.11        0.00      5.05 o 
  -5   8   5        8.70        7.44      5.09 o 
  -4   8   5        7.47       10.39      5.77 o 
  -3   8   5        3.89        7.87      4.92 o 
  -2   8   5       38.61       28.78      7.06 o 
  -1   8   5        7.13        7.57      5.86 o 
   0   8   5       42.60       37.78      4.94 o 
   1   8   5        5.36       -1.33      5.22 o 
   2   8   5       30.48       46.75      8.17 o 
  -9   9   5        4.46        6.93      6.63 o 
  -8   9   5       17.20       12.83      6.93 o 
  -7   9   5        0.01        3.85      5.22 o 
  -6   9   5        2.30       -0.86      5.30 o 
  -5   9   5       24.37       17.49      6.37 o 
  -4   9   5       52.08       54.19      7.10 o 
  -3   9   5       91.59       98.84      8.85 o 
  -2   9   5       17.66       18.61      6.89 o 
  -1   9   5       20.04       25.11      6.80 o 
   0   9   5        8.78        3.54      4.52 o 
  -7  10   5       33.42       23.70      8.17 o 
  -6  10   5       16.72       17.28      7.14 o 
  -5  10   5        6.34       -6.97      7.48 o 
  -4  10   5        5.52        8.43      5.95 o 
  -3  10   5        0.81        0.00      6.16 o 
  -2 -13   6        0.50       -0.47      5.82 o 
  -1 -13   6       11.59       16.68      5.43 o 
   0 -13   6        2.87        4.60      4.08 o 
   1 -13   6       13.79       14.29      6.12 o 
   2 -13   6       62.92       70.57      8.51 o 
   3 -13   6       10.03       -1.75      6.97 o 
   4 -13   6        0.16       10.99      5.73 o 
   5 -13   6       51.32       42.51      8.21 o 
   6 -13   6        2.15        2.82      5.99 o 
  -4 -12   6        2.06       -0.94      6.03 o 
  -3 -12   6        0.25       -4.79      6.33 o 
  -2 -12   6        0.60       -5.73      5.73 o 
  -1 -12   6        3.47        5.65      5.05 o 
   0 -12   6       90.70       87.30     10.01 o 
   1 -12   6       18.43        9.67      7.14 o 
   2 -12   6      218.36      204.06     11.80 o 
   3 -12   6       65.12       54.58      7.06 o 
   4 -12   6       16.13       17.54      5.99 o 
   5 -12   6       40.92       39.22      7.57 o 
   6 -12   6       18.73       18.13      6.50 o 
   7 -12   6        2.89       -5.00      6.03 o 
  -6 -11   6        0.85        3.29      5.35 o 
  -5 -11   6        9.36       12.79      5.69 o 
  -4 -11   6       15.20       18.61      5.77 o 
  -3 -11   6       25.51       26.52      6.16 o 
  -2 -11   6        1.41       -1.11      5.35 o 
  -1 -11   6       20.85       22.16      5.43 o 
   0 -11   6        6.08        2.96      4.06 o 
   1 -11   6        0.58        7.23      4.49 o 
   2 -11   6      126.31      129.47      8.85 o 
   3 -11   6       87.71       91.27      8.30 o 
   4 -11   6       48.71       47.05      6.63 o 
   5 -11   6        0.10        2.27      4.88 o 
   6 -11   6       96.35      107.78      8.90 o 
   7 -11   6       17.06       24.94      7.01 o 
   8 -11   6       22.60       33.92      7.70 o 
  -7 -10   6       10.17       14.80      6.84 o 
  -6 -10   6        0.04       -5.82      5.82 o 
  -5 -10   6        0.17        0.81      5.05 o 
  -4 -10   6        1.09       -0.38      4.83 o 
  -3 -10   6        9.33        6.24      6.24 o 
  -2 -10   6       12.46        5.95      4.96 o 
  -1 -10   6      101.73       92.43      7.53 o 
   0 -10   6      474.31      499.48     10.21 o 
   1 -10   6       24.40       29.73      4.45 o 
   2 -10   6      218.11      215.99     10.31 o 
   3 -10   6      164.94      160.18      8.90 o 
   4 -10   6      182.54      179.04      9.45 o 
   5 -10   6       81.13       70.02      7.48 o 
   6 -10   6      187.68      176.22      9.92 o 
   7 -10   6       87.71       86.61      8.08 o 
   8 -10   6       20.44        3.42      6.97 o 
   9 -10   6       46.22       44.40      8.85 o 
  -8  -9   6        9.70       16.04      6.03 o 
  -7  -9   6       24.77       17.19      6.63 o 
  -6  -9   6       21.44       15.35      6.29 o 
  -5  -9   6       26.06       24.42      5.73 o 
  -4  -9   6        9.74       10.82      4.66 o 
  -3  -9   6       53.81       55.00      6.24 o 
  -2  -9   6        2.82       -1.45      4.45 o 
  -1  -9   6      332.91      357.44     11.51 o 
   0  -9   6        0.31        4.25      3.42 o 
   1  -9   6      202.76      198.97      8.81 o 
   2  -9   6        4.39       10.78      3.93 o 
   3  -9   6        7.33        6.29      4.36 o 
   4  -9   6       85.01       88.15      6.29 o 
   5  -9   6       86.44       76.22      7.06 o 
   6  -9   6       30.02       30.97      6.33 o 
   7  -9   6      214.56      261.37     12.23 o 
   8  -9   6        4.98        3.64      6.42 o 
   9  -9   6        6.28       20.83      6.93 o 
  -9  -8   6        4.73        1.37      7.27 o 
  -8  -8   6        8.29       12.96      6.16 o 
  -7  -8   6       13.54       16.72      5.77 o 
  -6  -8   6       24.90       26.99      5.43 o 
  -5  -8   6       24.19       18.05      5.22 o 
  -4  -8   6       30.13       26.86      5.09 o 
  -3  -8   6       43.15       48.42      5.30 o 
  -2  -8   6       46.93       38.02      5.00 o 
  -1  -8   6       46.20       51.33      5.22 o 
   0  -8   6        0.19        1.43      2.36 o 
   1  -8   6       58.60       60.18      5.13 o 
   2  -8   6       92.42       87.64      6.54 o 
   3  -8   6        1.59       -2.10      3.55 o 
   4  -8   6        3.28        6.93      3.72 o 
   5  -8   6       83.05       86.27      6.93 o 
   6  -8   6       18.05       13.00      5.43 o 
   7  -8   6      133.59      146.23      9.32 o 
   8  -8   6        7.59        5.86      5.86 o 
   9  -8   6       45.00       56.20      7.70 o 
  10  -8   6        8.30        5.22      6.84 o 
 -10  -7   6        0.27        0.94      5.77 o 
  -9  -7   6        5.32       12.70      5.60 o 
  -8  -7   6       92.08       90.93      8.47 o 
  -7  -7   6      133.79      133.87      8.77 o 
  -6  -7   6       14.86       21.86      5.35 o 
  -5  -7   6        9.06       18.43      4.53 o 
  -4  -7   6      116.56      107.61      6.46 o 
  -3  -7   6       17.58       10.82      4.53 o 
  -2  -7   6        3.68        1.58      3.34 o 
  -1  -7   6       13.27       12.83      3.38 o 
   0  -7   6       68.05       58.73      3.54 o 
   1  -7   6      261.79      261.84      8.98 o 
   2  -7   6      114.61      124.25      6.29 o 
   3  -7   6      826.15      873.77     15.06 o 
   4  -7   6       44.83       40.25      4.88 o 
   5  -7   6       96.22       99.40      7.10 o 
   6  -7   6      220.17      204.96      9.97 o 
   7  -7   6       29.08       24.64      6.20 o 
   8  -7   6       29.15       31.05      6.07 o 
   9  -7   6       51.24       43.20      7.57 o 
  10  -7   6       82.76      103.12      9.45 o 
 -10  -6   6        0.86        1.75      5.82 o 
  -9  -6   6        0.02        3.12      5.35 o 
  -8  -6   6      179.02      131.91      9.54 o 
  -7  -6   6      653.48      596.01     15.65 o 
  -6  -6   6      529.65      499.09     14.88 o 
  -5  -6   6      252.55      216.59      9.54 o 
  -4  -6   6       63.88       53.08      5.47 o 
  -3  -6   6      138.68      131.05      6.80 o 
  -2  -6   6      477.24      471.68     10.95 o 
  -1  -6   6       54.13       47.43      4.62 o 
   0  -6   6       26.73       28.05      3.02 o 
   1  -6   6      138.06      133.96      6.20 o 
   2  -6   6        6.04        1.45      3.46 o 
   3  -6   6       38.21       37.00      4.79 o 
   4  -6   6       92.98       86.14      5.99 o 
   5  -6   6       12.26       -0.56      4.23 o 
   6  -6   6        0.21        8.38      4.79 o 
   7  -6   6       85.87       86.14      7.96 o 
   8  -6   6       56.96       56.59      7.01 o 
   9  -6   6       50.83       44.78      7.53 o 
  10  -6   6       19.36       34.60      6.84 o 
 -11  -5   6        6.93        4.53      5.65 o 
 -10  -5   6        5.98        5.69      5.39 o 
  -9  -5   6       26.15       27.25      6.76 o 
  -8  -5   6      106.57       79.04      7.78 o 
  -7  -5   6       73.66       68.43      6.46 o 
  -6  -5   6       78.02       87.59      6.07 o 
  -5  -5   6       22.82       18.90      4.23 o 
  -4  -5   6        0.92        3.34      3.04 o 
  -3  -5   6      137.80      137.42      6.33 o 
  -2  -5   6        0.09       -1.97      2.57 o 
  -1  -5   6      106.50      109.45      5.47 o 
   0  -5   6      513.47      541.97     25.06 o 
   1  -5   6     1076.23     1190.61     14.88 o 
   2  -5   6      279.34      304.23      8.64 o 
   3  -5   6       58.87       53.85      4.45 o 
   4  -5   6       12.27       25.15      4.06 o 
   5  -5   6       43.60       42.60      5.69 o 
   6  -5   6       70.79       69.29      6.72 o 
   7  -5   6       25.44       40.03      5.69 o 
   8  -5   6        3.88        8.51      5.05 o 
   9  -5   6       38.16       38.96      6.24 o 
  10  -5   6       13.07       10.65      5.86 o 
 -11  -4   6       17.05       21.43      6.33 o 
 -10  -4   6        1.47        1.54      4.92 o 
  -9  -4   6       43.19       43.84      6.20 o 
  -8  -4   6        0.87       -1.50      4.36 o 
  -7  -4   6       20.85       26.48      4.06 o 
  -6  -4   6       24.88       20.62      4.06 o 
  -5  -4   6        0.39        0.86      3.21 o 
  -4  -4   6      154.90      139.35      6.50 o 
  -3  -4   6        6.08        7.61      2.95 o 
  -2  -4   6      200.29      158.04      5.95 o 
  -1  -4   6      769.92      725.27     11.03 o 
   0  -4   6        3.01        0.57      1.83 o 
   1  -4   6      223.35      270.06      7.70 o 
   2  -4   6      509.01      531.30     10.18 o 
   3  -4   6       84.40      103.55      5.56 o 
   4  -4   6      163.56      164.75      7.40 o 
   5  -4   6      156.80      158.51      7.66 o 
   6  -4   6      108.20       95.04      7.14 o 
   7  -4   6        4.48        1.67      5.22 o 
   8  -4   6        0.16       -1.11      5.30 o 
   9  -4   6       29.53       20.57      6.20 o 
  10  -4   6        3.50        4.23      6.84 o 
 -12  -3   6        2.40       -5.47      6.33 o 
 -11  -3   6       20.30       14.29      6.67 o 
 -10  -3   6        0.24       11.98      4.66 o 
  -9  -3   6       23.29       20.91      5.18 o 
  -8  -3   6       36.75       37.55      4.96 o 
  -7  -3   6      172.48      187.29      8.30 o 
  -6  -3   6       28.85       36.57      4.58 o 
  -5  -3   6       86.43       91.19      5.18 o 
  -4  -3   6      111.25      131.56      6.03 o 
  -3  -3   6      374.76      399.01      8.77 o 
  -2  -3   6      352.35      395.16      8.00 o 
  -1  -3   6        8.91        4.79      2.40 o 
   0  -3   6       28.33       63.03      3.73 o 
   1  -3   6       92.18       99.49      5.05 o 
   2  -3   6        2.29        3.68      2.74 o 
   3  -3   6       19.68       15.35      3.55 o 
   4  -3   6      343.99      381.47     10.48 o 
   5  -3   6        2.85        7.44      3.93 o 
   6  -3   6      126.00      116.94      7.87 o 
   7  -3   6      125.32      111.33      8.08 o 
   8  -3   6       44.82       41.66      7.31 o 
   9  -3   6        7.58        8.60      6.50 o 
 -12  -2   6        0.00       -3.98      6.03 o 
 -11  -2   6        2.57        8.60      4.75 o 
 -10  -2   6        6.21       12.19      4.66 o 
  -9  -2   6        5.87       -1.84      5.00 o 
  -8  -2   6        2.82        6.80      4.02 o 
  -7  -2   6       35.30       30.45      4.15 o 
  -6  -2   6      135.36      124.89      6.50 o 
  -5  -2   6        3.57        6.93      2.74 o 
  -4  -2   6       24.51       22.11      3.21 o 
  -3  -2   6      134.14      137.08      5.52 o 
  -2  -2   6       25.27       18.56      2.91 o 
  -1  -2   6        5.52        5.22      2.40 o 
   0  -2   6        9.02        8.26      1.98 o 
   1  -2   6      815.03      804.82     11.98 o 
   2  -2   6      906.30      917.69     13.56 o 
   3  -2   6       41.10       32.08      4.28 o 
   4  -2   6        0.15       -3.81      3.81 o 
   5  -2   6       96.87      117.92      7.31 o 
   6  -2   6        3.98        3.42      4.83 o 
   7  -2   6        1.50        3.51      4.62 o 
   8  -2   6        0.04       -0.81      5.35 o 
   9  -2   6        1.90        1.33      6.12 o 
 -12  -1   6        0.02       -2.57      5.65 o 
 -11  -1   6        0.35       -0.38      5.18 o 
 -10  -1   6       16.21       11.16      5.95 o 
  -9  -1   6       12.15       11.98      4.75 o 
  -8  -1   6       66.72       65.65      5.90 o 
  -7  -1   6      166.56      153.98      7.23 o 
  -6  -1   6       14.23       19.29      3.46 o 
  -5  -1   6      108.31      114.03      5.52 o 
  -4  -1   6     1293.29     1356.22     15.31 o 
  -3  -1   6        0.05        1.24      2.27 o 
  -2  -1   6      478.15      496.14      9.02 o 
  -1  -1   6      136.69      108.68      5.26 o 
   0  -1   6      184.87      204.51      4.91 o 
   1  -1   6     1985.02     2088.76     19.72 o 
   2  -1   6     1113.37     1153.49     15.61 o 
   3  -1   6        1.66       -0.21      3.17 o 
   4  -1   6       66.38       73.91      5.99 o 
   5  -1   6      115.03      113.09      7.66 o 
   6  -1   6       16.07       17.32      4.88 o 
   7  -1   6        0.16        2.57      4.96 o 
   8  -1   6      102.66      113.26      8.81 o 
   9  -1   6       15.73        6.93      6.46 o 
 -13   0   6       33.30       41.66      7.44 o 
 -12   0   6        0.81        7.14      5.99 o 
 -11   0   6        8.76        8.21      6.03 o 
 -10   0   6      340.43      318.56     12.10 o 
  -9   0   6      204.91      192.30      9.11 o 
  -8   0   6       23.94       24.42      4.45 o 
  -7   0   6       51.64       53.55      5.00 o 
  -6   0   6        1.24        5.65      6.37 o 
  -5   0   6      184.35      173.52      6.67 o 
  -4   0   6      888.68      883.22     12.70 o 
  -3   0   6      204.89      184.34      6.67 o 
  -2   0   6      313.34      303.67      8.25 o 
  -1   0   6      428.55      528.52      9.79 o 
   0   0   6      747.69      790.54      9.30 o 
   1   0   6      569.64      565.56     11.80 o 
   2   0   6      451.52      427.88     11.08 o 
   3   0   6      160.45      144.22      7.66 o 
   4   0   6      228.49      222.02      9.50 o 
   5   0   6        0.08       -2.18      3.98 o 
   6   0   6       19.14       16.64      5.95 o 
   7   0   6       33.47       28.06      6.59 o 
   8   0   6       16.23       12.66      6.03 o 
 -13   1   6        0.08       -6.72      6.72 o 
 -12   1   6        3.98        0.43      5.60 o 
 -11   1   6        1.42       -1.88      5.47 o 
 -10   1   6        6.15       16.30      4.96 o 
  -9   1   6       37.75       54.75      5.95 o 
  -8   1   6       82.85       80.41      6.20 o 
  -7   1   6       37.18       38.02      4.41 o 
  -6   1   6       42.26       40.25      4.70 o 
  -5   1   6        0.95       -0.21      2.82 o 
  -4   1   6       54.41       55.30      4.45 o 
  -3   1   6       16.73       13.69      2.99 o 
  -2   1   6      347.10      328.35      8.73 o 
  -1   1   6        8.52       12.83      3.08 o 
   0   1   6      114.45      107.49      3.96 o 
   1   1   6      430.37      449.69     11.21 o 
   2   1   6        0.69        6.93      3.17 o 
   3   1   6       20.92       13.81      4.58 o 
   4   1   6       13.52       17.54      4.23 o 
   5   1   6      116.42       89.48      8.00 o 
   6   1   6       73.93       74.04      8.13 o 
   7   1   6       40.01       37.00      6.76 o 
   8   1   6        3.01        4.62      6.50 o 
 -13   2   6        1.67        3.72      6.24 o 
 -12   2   6       22.25       43.46      6.50 o 
 -11   2   6       42.70       43.24      6.76 o 
 -10   2   6       84.32       71.98      7.36 o 
  -9   2   6        0.00       -4.23      4.23 o 
  -8   2   6       10.61        6.33      3.98 o 
  -7   2   6      120.31      135.41      7.06 o 
  -6   2   6        2.28       -2.05      3.59 o 
  -5   2   6        4.36        4.28      2.91 o 
  -4   2   6      135.47      134.30      6.16 o 
  -3   2   6      174.42      172.20      6.84 o 
  -2   2   6        3.52       -2.01      3.25 o 
  -1   2   6      485.76      475.87     11.25 o 
   0   2   6       56.37       53.94      3.28 o 
   1   2   6        0.90        9.41      3.21 o 
   2   2   6       63.12       52.22      5.99 o 
   3   2   6      182.89      177.46      9.11 o 
   4   2   6       27.56       25.36      5.39 o 
   5   2   6      209.96      225.02     11.12 o 
   6   2   6       17.79       20.87      5.86 o 
   7   2   6        0.57       -1.33      5.82 o 
 -13   3   6       23.21       23.48      7.23 o 
 -12   3   6        0.03       -6.20      6.20 o 
 -11   3   6        8.99       12.28      5.43 o 
 -10   3   6       42.39       47.69      6.67 o 
  -9   3   6       93.29      107.83      7.61 o 
  -8   3   6       31.58       33.19      4.75 o 
  -7   3   6       73.37       78.19      6.07 o 
  -6   3   6        5.92        2.22      4.62 o 
  -5   3   6      286.42      305.47      9.58 o 
  -4   3   6       55.30       56.50      4.96 o 
  -3   3   6        0.47        8.08      4.15 o 
  -2   3   6       65.45       65.52      5.26 o 
  -1   3   6       32.25       25.66      4.19 o 
   0   3   6        0.59        1.41      2.44 o 
   1   3   6        5.47        7.87      3.85 o 
   2   3   6      166.47      140.37      8.13 o 
   3   3   6      121.14      137.08      9.02 o 
   4   3   6        2.81        8.21      4.88 o 
   5   3   6       15.25       13.39      5.52 o 
   6   3   6       16.48       32.68      6.63 o 
 -12   4   6        6.40       18.73      6.24 o 
 -11   4   6        1.00        1.20      5.56 o 
 -10   4   6       27.91       15.61      6.67 o 
  -9   4   6       13.37       19.63      5.09 o 
  -8   4   6        6.19       22.45      4.45 o 
  -7   4   6        1.23       -2.57      4.23 o 
  -6   4   6        1.03        5.13      3.46 o 
  -5   4   6      117.07      108.60      6.84 o 
  -4   4   6      204.61      184.26      8.21 o 
  -3   4   6      112.91       97.73      6.50 o 
  -2   4   6        0.00        5.18      3.72 o 
  -1   4   6       28.95       27.46      4.28 o 
   0   4   6        1.46        4.41      2.66 o 
   1   4   6      246.77      238.06     10.09 o 
   2   4   6      422.09      382.97     13.47 o 
   3   4   6        5.62        8.25      5.47 o 
   4   4   6        0.01       -1.58      5.65 o 
   5   4   6       18.06       14.24      6.20 o 
   6   4   6       17.63       11.85      7.10 o 
 -12   5   6        2.04       -6.20      6.20 o 
 -11   5   6        2.51        1.67      5.90 o 
 -10   5   6        9.22       10.69      5.43 o 
  -9   5   6       10.67       13.81      5.52 o 
  -8   5   6      100.66      105.26      7.61 o 
  -7   5   6      386.47      420.91     13.05 o 
  -6   5   6      118.47      122.32      7.70 o 
  -5   5   6      223.35      205.73      9.67 o 
  -4   5   6      345.43      300.94     10.65 o 
  -3   5   6       14.83       15.78      4.49 o 
  -2   5   6       16.18       10.27      4.75 o 
  -1   5   6       40.60       39.65      5.86 o 
   0   5   6       40.13       35.72      4.07 o 
   1   5   6       13.59       12.36      5.56 o 
   2   5   6        1.90       -1.84      5.43 o 
   3   5   6        0.80        1.58      5.35 o 
   4   5   6        0.97        4.32      5.99 o 
   5   5   6        1.19       -0.94      7.10 o 
 -12   6   6        8.02       21.30      7.01 o 
 -11   6   6        7.98        9.20      6.46 o 
 -10   6   6        1.23        5.69      5.69 o 
  -9   6   6        2.01        6.07      5.09 o 
  -8   6   6       66.74       68.60      7.14 o 
  -7   6   6      127.79      147.86      9.28 o 
  -6   6   6        8.69        7.91      5.30 o 
  -5   6   6      142.58      143.11      8.68 o 
  -4   6   6      182.38      153.42      9.28 o 
  -3   6   6       27.51       21.04      5.47 o 
  -2   6   6       38.68       26.22      5.95 o 
  -1   6   6       10.36       14.46      5.39 o 
   0   6   6       48.61       49.23      4.96 o 
   1   6   6        1.95        2.31      5.26 o 
   2   6   6       26.52       26.35      6.80 o 
   3   6   6       12.03       -2.22      7.14 o 
 -11   7   6        0.80        1.41      6.20 o 
 -10   7   6        0.59        3.93      5.99 o 
  -9   7   6        0.09       -1.63      5.47 o 
  -8   7   6        2.27       13.73      4.88 o 
  -7   7   6        0.26       -3.76      6.16 o 
  -6   7   6        0.56        5.86      4.28 o 
  -5   7   6        0.39       -4.70      4.70 o 
  -4   7   6       21.72       31.01      6.16 o 
  -3   7   6       15.50        9.11      5.73 o 
  -2   7   6       49.23       49.02      6.33 o 
  -1   7   6        0.87       -1.15      5.18 o 
   0   7   6        2.76        2.49      3.84 o 
   1   7   6       14.29        9.50      6.46 o 
   2   7   6       10.55       12.83      6.42 o 
 -10   8   6        8.79        2.35      6.89 o 
  -9   8   6        3.57       -0.43      5.99 o 
  -8   8   6        4.80        7.70      6.03 o 
  -7   8   6       12.67       14.97      5.56 o 
  -6   8   6       89.48      104.53      8.64 o 
  -5   8   6       12.15        7.27      6.16 o 
  -4   8   6       52.94       69.07      7.36 o 
  -3   8   6       17.00        9.02      5.90 o 
  -2   8   6       12.30       18.09      5.73 o 
  -1   8   6        0.06       -5.26      5.26 o 
   0   8   6        0.10       -2.10      4.79 o 
  -8   9   6        3.07        5.65      5.65 o 
  -7   9   6       62.33       84.34      9.58 o 
  -6   9   6       30.68       59.15      7.83 o 
  -5   9   6        1.72        6.76      5.35 o 
  -4   9   6        9.98       18.52      5.39 o 
  -3   9   6        5.75       -3.21      6.72 o 
  -2   9   6        5.64        2.35      5.73 o 
  -2 -13   7        0.14       11.59      6.03 o 
  -1 -13   7        7.97       20.62      5.69 o 
   0 -13   7       15.22       21.74      4.56 o 
   1 -13   7      190.38      187.59     12.19 o 
   2 -13   7       20.42       27.25      6.67 o 
   3 -13   7        3.45       -3.08      6.67 o 
   4 -13   7       69.76       70.06      8.90 o 
   5 -13   7       37.94       38.19      8.17 o 
  -4 -12   7        0.34       -5.95      5.95 o 
  -3 -12   7       14.42       13.43      5.65 o 
  -2 -12   7       12.72        0.43      6.46 o 
  -1 -12   7        3.86        8.04      5.22 o 
   0 -12   7      179.47      174.17     13.17 o 
   1 -12   7        0.08       -5.26      5.26 o 
   2 -12   7       17.18       24.98      6.16 o 
   3 -12   7       34.72       42.00      6.93 o 
   4 -12   7       43.66       39.48      7.40 o 
   5 -12   7       31.94       29.60      7.01 o 
   6 -12   7        0.02       -3.98      5.90 o 
   7 -12   7        0.00       -6.07      6.46 o 
  -6 -11   7        7.42        4.66      6.42 o 
  -5 -11   7        0.04       -5.65      5.65 o 
  -4 -11   7       23.07       24.98      5.95 o 
  -3 -11   7        1.31        1.54      4.92 o 
  -2 -11   7        1.52        1.11      5.56 o 
  -1 -11   7        6.54        5.05      5.43 o 
   0 -11   7        9.39        9.82      4.09 o 
   1 -11   7       18.27       22.37      6.37 o 
   2 -11   7       80.77       71.17      7.40 o 
   3 -11   7        8.38        2.87      5.30 o 
   4 -11   7       11.80       11.55      5.73 o 
   5 -11   7        1.93        2.35      5.47 o 
   6 -11   7       66.95       53.08      8.34 o 
   7 -11   7       39.14       31.56      7.36 o 
   8 -11   7       12.96       21.60      7.06 o 
  -7 -10   7       20.78       29.17      6.76 o 
  -6 -10   7        4.92        8.00      5.47 o 
  -5 -10   7       20.18       17.24      5.56 o 
  -4 -10   7       38.72       32.29      6.50 o 
  -3 -10   7      108.80      114.41      8.55 o 
  -2 -10   7        0.43        0.00      5.00 o 
  -1 -10   7      441.11      463.34     14.29 o 
   0 -10   7        2.14        2.13      3.61 o 
   1 -10   7      124.82      114.93      8.04 o 
   2 -10   7       17.85       18.13      4.92 o 
   3 -10   7        7.07        7.87      4.45 o 
   4 -10   7       16.01       15.74      5.22 o 
   5 -10   7      150.13      144.44      9.24 o 
   6 -10   7       62.63       66.98      7.87 o 
   7 -10   7       26.80       28.10      6.59 o 
   8 -10   7        9.88        8.47      6.67 o 
  -8  -9   7        9.18       19.89      6.59 o 
  -7  -9   7        3.23        9.11      6.24 o 
  -6  -9   7        2.17       11.08      4.75 o 
  -5  -9   7       21.53       18.35      6.03 o 
  -4  -9   7       45.83       53.63      5.82 o 
  -3  -9   7      248.03      242.51     10.44 o 
  -2  -9   7      186.12      194.05      9.79 o 
  -1  -9   7       59.91       66.64      6.12 o 
   0  -9   7        4.05        1.54      3.08 o 
   1  -9   7      103.27       81.69      6.84 o 
   2  -9   7       10.91        8.08      4.28 o 
   3  -9   7       91.36       90.03      7.36 o 
   4  -9   7      143.33      135.33      8.30 o 
   5  -9   7      368.94      354.36     12.45 o 
   6  -9   7       92.07      105.22      8.34 o 
   7  -9   7        0.15        0.38      5.39 o 
   8  -9   7       53.02       55.56      7.66 o 
   9  -9   7        8.15       14.93      6.29 o 
  -9  -8   7        0.03       12.70      6.16 o 
  -8  -8   7       37.14       27.29      7.23 o 
  -7  -8   7       17.04       16.60      6.42 o 
  -6  -8   7      312.76      282.54     11.85 o 
  -5  -8   7      223.44      208.89     10.22 o 
  -4  -8   7      210.73      229.25      9.67 o 
  -3  -8   7      213.85      242.00      9.67 o 
  -2  -8   7        0.08       -1.33      3.98 o 
  -1  -8   7       23.68       17.15      4.32 o 
   0  -8   7      123.24      127.55      5.18 o 
   1  -8   7       73.14       57.53      5.73 o 
   2  -8   7        1.63        0.81      4.11 o 
   3  -8   7        0.11       -1.37      3.98 o 
   4  -8   7        0.00        7.66      3.64 o 
   5  -8   7        0.12       -0.64      4.45 o 
   6  -8   7       33.26       39.39      5.47 o 
   7  -8   7       32.85       43.41      6.76 o 
   8  -8   7      105.64      121.60      9.84 o 
   9  -8   7       32.42       34.09      7.44 o 
 -10  -7   7        1.12       -0.94      5.52 o 
  -9  -7   7        0.13        6.29      5.60 o 
  -8  -7   7       11.16        0.38      6.03 o 
  -7  -7   7        1.23        9.32      8.00 o 
  -6  -7   7      174.30      156.88      9.20 o 
  -5  -7   7      357.29      343.58     12.02 o 
  -4  -7   7      144.48      132.16      7.57 o 
  -3  -7   7      471.22      448.07     12.15 o 
  -2  -7   7      112.52       99.70      6.20 o 
  -1  -7   7      255.78      264.07      9.20 o 
   0  -7   7      121.02      129.78      8.90 o 
   1  -7   7      708.69      733.09     14.37 o 
   2  -7   7       23.04       19.97      4.15 o 
   3  -7   7        7.21        9.58      4.19 o 
   4  -7   7       11.06        7.53      4.45 o 
   5  -7   7      364.46      373.82     12.28 o 
   6  -7   7        7.52        8.00      4.23 o 
   7  -7   7        2.27       -0.38      6.03 o 
   8  -7   7       36.53       48.16      7.14 o 
   9  -7   7       42.69       59.88      8.21 o 
 -10  -6   7        1.07       -3.89      5.73 o 
  -9  -6   7        0.00       -2.35      5.47 o 
  -8  -6   7        3.68       -4.92      5.39 o 
  -7  -6   7      139.13      129.17      8.30 o 
  -6  -6   7       17.59       14.33      4.45 o 
  -5  -6   7       65.74       66.29      5.99 o 
  -4  -6   7        5.47       -3.12      4.15 o 
  -3  -6   7      618.87      619.62     12.49 o 
  -2  -6   7      853.63      922.52     14.37 o 
  -1  -6   7        3.12        4.79      2.91 o 
   0  -6   7       96.08       81.36      3.89 o 
   1  -6   7      359.75      374.80     10.05 o 
   2  -6   7       34.89       26.90      4.49 o 
   3  -6   7        1.61        2.69      3.38 o 
   4  -6   7        7.34        1.58      3.89 o 
   5  -6   7       89.62       72.11      6.67 o 
   6  -6   7      165.05      181.90      9.62 o 
   7  -6   7        0.79       -0.73      5.13 o 
   8  -6   7        4.05       -0.81      5.60 o 
   9  -6   7       19.96       30.67      6.50 o 
 -11  -5   7        3.53       -5.95      5.95 o 
 -10  -5   7        0.27        1.63      5.30 o 
  -9  -5   7        7.76        0.38      5.35 o 
  -8  -5   7        8.57       10.14      4.53 o 
  -7  -5   7      125.72      122.50      7.61 o 
  -6  -5   7       34.24       34.86      4.83 o 
  -5  -5   7        0.18       -3.34      3.51 o 
  -4  -5   7       47.77       42.77      4.96 o 
  -3  -5   7      167.57      191.74      7.36 o 
  -2  -5   7        1.32        3.72      2.52 o 
  -1  -5   7      398.86      406.41     10.05 o 
   0  -5   7        3.91        5.01      4.85 o 
   1  -5   7        0.75        5.69      2.69 o 
   2  -5   7      140.28      140.25      6.80 o 
   3  -5   7       13.37       16.12      3.72 o 
   4  -5   7      106.90      110.61      7.01 o 
   5  -5   7       94.27       87.04      6.93 o 
   6  -5   7       54.57       48.76      5.73 o 
   7  -5   7       44.92       43.93      6.24 o 
   8  -5   7       45.28       42.90      7.27 o 
   9  -5   7        1.72        0.43      5.90 o 
 -12  -4   7       13.58       -1.41      7.44 o 
 -11  -4   7       10.26       15.83      6.37 o 
 -10  -4   7        3.63        8.81      5.47 o 
  -9  -4   7       13.62       22.97      5.26 o 
  -8  -4   7       89.53       95.29      7.06 o 
  -7  -4   7      157.48      157.10      8.25 o 
  -6  -4   7        0.56        0.73      3.42 o 
  -5  -4   7      153.37      147.99      6.89 o 
  -4  -4   7      107.39       97.18      5.52 o 
  -3  -4   7       56.63       46.58      4.06 o 
  -2  -4   7      257.79      314.96      8.51 o 
  -1  -4   7      194.19      206.07      7.27 o 
   0  -4   7      253.26      273.41      5.87 o 
   1  -4   7      152.08      154.32      6.50 o 
   2  -4   7      205.19      208.64      7.74 o 
   3  -4   7        0.27        0.00      3.08 o 
   4  -4   7       66.51       63.13      5.99 o 
   5  -4   7      256.64      226.51      9.75 o 
   6  -4   7       11.47        6.84      4.32 o 
   7  -4   7       27.40       29.85      5.39 o 
   8  -4   7       39.68       51.62      6.97 o 
   9  -4   7       17.56       15.87      7.01 o 
 -12  -3   7       81.52       97.22      9.92 o 
 -11  -3   7        0.66        4.49      4.79 o 
 -10  -3   7        6.26        2.91      5.09 o 
  -9  -3   7       13.45       18.61      4.88 o 
  -8  -3   7       41.88       46.02      5.69 o 
  -7  -3   7       22.76       11.46      4.53 o 
  -6  -3   7        5.76        3.98      3.08 o 
  -5  -3   7       29.96       33.58      3.89 o 
  -4  -3   7       63.83       61.55      4.28 o 
  -3  -3   7      775.67      915.64     13.39 o 
  -2  -3   7        4.63       14.58      2.91 o 
  -1  -3   7      528.56      576.59     10.35 o 
   0  -3   7       34.55       47.07      3.74 o 
   1  -3   7     1075.74     1041.56     14.71 o 
   2  -3   7      843.09      908.84     14.63 o 
   3  -3   7       40.23       32.85      4.79 o 
   4  -3   7       23.13       23.91      5.13 o 
   5  -3   7      395.22      372.49     12.53 o 
   6  -3   7      237.26      204.83     10.14 o 
   7  -3   7       46.24       38.79      6.42 o 
   8  -3   7        2.68        6.24      5.43 o 
   9  -3   7        9.76       13.47      5.90 o 
 -12  -2   7        0.00       -0.43      5.69 o 
 -11  -2   7        0.02       -3.17      5.00 o 
 -10  -2   7        4.86        4.23      4.88 o 
  -9  -2   7      155.34      166.42      8.60 o 
  -8  -2   7      234.62      240.29      9.84 o 
  -7  -2   7        1.81       -1.75      3.64 o 
  -6  -2   7       57.40       50.68      5.05 o 
  -5  -2   7        7.80        6.97      2.95 o 
  -4  -2   7        2.47       -0.56      2.87 o 
  -3  -2   7      220.28      233.83      7.48 o 
  -2  -2   7      699.40      676.51     11.21 o 
  -1  -2   7      340.72      329.42      8.64 o 
   0  -2   7      211.73      249.38      9.37 o 
   1  -2   7      858.78      881.08     13.86 o 
   2  -2   7     2119.60     2130.50     22.41 o 
   3  -2   7      132.13      138.58      7.40 o 
   4  -2   7        4.90       -2.48      4.62 o 
   5  -2   7      145.21      127.71      8.08 o 
   6  -2   7      137.00      132.03      8.81 o 
   7  -2   7        4.76       -1.15      5.56 o 
   8  -2   7       20.24       16.00      6.54 o 
 -12  -1   7        3.44       12.49      4.70 o 
 -11  -1   7        3.64       13.90      5.35 o 
 -10  -1   7        8.07       -0.68      5.35 o 
  -9  -1   7      240.48      243.11     10.99 o 
  -8  -1   7       70.24       66.94      6.12 o 
  -7  -1   7       28.69       28.06      4.62 o 
  -6  -1   7      101.68       98.80      5.77 o 
  -5  -1   7      317.81      341.35      9.75 o 
  -4  -1   7       88.83       85.88      5.39 o 
  -3  -1   7        3.21        2.40      2.91 o 
  -2  -1   7       26.19       17.11      3.21 o 
  -1  -1   7        9.06       15.87      3.25 o 
   0  -1   7      192.21      227.50      7.19 o 
   1  -1   7      607.83      589.47     13.52 o 
   2  -1   7        1.24        6.59      3.68 o 
   3  -1   7       12.48        6.50      4.58 o 
   4  -1   7        8.97        2.31      4.70 o 
   5  -1   7       15.42       13.94      5.18 o 
   6  -1   7      109.14       87.85      8.51 o 
   7  -1   7       42.89       31.61      7.36 o 
   8  -1   7        2.69        8.13      5.52 o 
 -13   0   7        4.22        1.41      6.80 o 
 -12   0   7        0.96        3.42      5.35 o 
 -11   0   7        7.24       11.46      5.43 o 
 -10   0   7        0.62        1.37      4.79 o 
  -9   0   7        0.32        3.08      4.23 o 
  -8   0   7      137.97      138.79      7.83 o 
  -7   0   7       52.61       43.11      6.46 o 
  -6   0   7       45.85       37.25      4.66 o 
  -5   0   7      352.52      375.23     10.31 o 
  -4   0   7      464.63      475.10     10.05 o 
  -3   0   7       38.35       31.05      3.68 o 
  -2   0   7       64.51       65.31      4.45 o 
  -1   0   7       62.00       58.98      4.70 o 
   0   0   7       53.41       63.61     16.79 o 
   1   0   7      109.09      109.88      6.80 o 
   2   0   7      205.06      199.57      8.73 o 
   3   0   7       13.43       15.91      5.05 o 
   4   0   7       86.66       70.19      6.97 o 
   5   0   7       92.66       94.74      7.78 o 
   6   0   7        2.96       14.24      5.43 o 
   7   0   7        0.04        2.14      5.52 o 
   8   0   7       15.89        7.61      7.78 o 
 -13   1   7        5.31        9.41      6.84 o 
 -12   1   7        0.79        1.28      4.83 o 
 -11   1   7        3.00        0.77      5.65 o 
 -10   1   7       16.75       10.69      5.30 o 
  -9   1   7        0.08       -0.30      4.62 o 
  -8   1   7      155.17      145.89      8.08 o 
  -7   1   7       99.83       92.68      6.42 o 
  -6   1   7      203.52      192.30      8.00 o 
  -5   1   7        6.46        6.46      3.64 o 
  -4   1   7      385.38      370.99     10.14 o 
  -3   1   7       53.54       45.42      4.11 o 
  -2   1   7      106.05       90.20      5.43 o 
  -1   1   7       82.44      105.22      5.86 o 
   0   1   7      132.15      132.71      4.99 o 
   1   1   7      208.10      198.67      8.64 o 
   2   1   7        5.10        5.52      4.23 o 
   3   1   7       48.26       45.47      5.99 o 
   4   1   7      377.42      306.28     12.70 o 
   5   1   7       12.11       10.78      5.90 o 
   6   1   7        9.78       20.19      5.65 o 
   7   1   7       17.90       12.32      6.67 o 
 -13   2   7        0.55       -0.94      6.80 o 
 -12   2   7       21.55       25.28      6.29 o 
 -11   2   7       56.22       47.73      7.44 o 
 -10   2   7        8.22       19.38      4.96 o 
  -9   2   7        3.12       -1.58      4.79 o 
  -8   2   7       99.20      111.55      7.40 o 
  -7   2   7        0.15        2.18      3.68 o 
  -6   2   7       28.95       38.24      4.92 o 
  -5   2   7      193.55      198.20      8.17 o 
  -4   2   7      485.75      500.12     12.28 o 
  -3   2   7      287.03      264.67      9.07 o 
  -2   2   7      108.28      118.26      6.07 o 
  -1   2   7       21.21       10.74      3.89 o 
   0   2   7        2.02        6.02      2.46 o 
   1   2   7        4.15        9.20      4.23 o 
   2   2   7      191.78      174.63      9.24 o 
   3   2   7      158.86      154.02      9.11 o 
   4   2   7      124.09      109.28      8.64 o 
   5   2   7       19.29       20.49      6.20 o 
   6   2   7        4.62       12.40      5.30 o 
 -12   3   7       43.78       44.57      7.96 o 
 -11   3   7      100.42       94.44      9.20 o 
 -10   3   7       89.86       88.54      8.64 o 
  -9   3   7      126.55      114.75      8.47 o 
  -8   3   7        3.58        4.32      4.45 o 
  -7   3   7       75.87       80.58      6.33 o 
  -6   3   7        0.00       -1.37      3.89 o 
  -5   3   7        2.36       -1.84      3.81 o 
  -4   3   7       74.02       79.47      6.20 o 
  -3   3   7      121.33      118.26      6.54 o 
  -2   3   7        3.09        4.45      3.85 o 
  -1   3   7        0.02        2.99      3.46 o 
   0   3   7      148.64      154.24      6.97 o 
   1   3   7       79.17       76.39      6.93 o 
   2   3   7        2.82        0.00      5.13 o 
   3   3   7       62.70       60.39      7.61 o 
   4   3   7        6.46        8.34      5.56 o 
   5   3   7        3.45        3.93      6.20 o 
 -12   4   7        5.03       -2.27      6.37 o 
 -11   4   7        5.98        0.00      6.59 o 
 -10   4   7       46.29       48.03      6.84 o 
  -9   4   7      164.23      155.13      9.62 o 
  -8   4   7       39.46       31.69      5.90 o 
  -7   4   7        2.66        2.48      4.62 o 
  -6   4   7        0.94       -4.79      4.79 o 
  -5   4   7        0.01       -4.45      4.45 o 
  -4   4   7        9.66        8.30      4.02 o 
  -3   4   7      145.40      148.41      8.08 o 
  -2   4   7        7.86        5.86      4.11 o 
  -1   4   7        5.89        2.44      3.98 o 
   0   4   7        1.36        1.92      3.06 o 
   1   4   7       26.31       33.36      5.73 o 
   2   4   7       23.70       25.53      5.77 o 
   3   4   7       13.50       21.26      6.29 o 
   4   4   7        9.11        7.87      5.56 o 
   5   4   7        0.52       -6.20      6.20 o 
 -12   5   7       10.72       19.67      6.50 o 
 -11   5   7        3.57       -2.61      6.12 o 
 -10   5   7        0.03       -2.01      5.05 o 
  -9   5   7       12.48        1.50      5.82 o 
  -8   5   7      105.36       99.19      8.13 o 
  -7   5   7      204.92      197.86      9.79 o 
  -6   5   7        1.56       -5.52      5.52 o 
  -5   5   7       38.06       37.42      5.86 o 
  -4   5   7      209.98      191.83      9.71 o 
  -3   5   7       32.85       34.05      5.73 o 
  -2   5   7      115.62      116.59      7.70 o 
  -1   5   7       75.77       51.37      6.24 o 
   0   5   7       59.39       61.70      5.14 o 
   1   5   7        0.46       -0.38      5.86 o 
   2   5   7        8.83       12.75      5.43 o 
   3   5   7        9.12       23.44      6.42 o 
 -11   6   7        0.60       -4.58      5.99 o 
 -10   6   7       22.60       28.36      6.50 o 
  -9   6   7        0.01       -3.25      5.77 o 
  -8   6   7       53.98       54.36      7.57 o 
  -7   6   7        3.74       -4.45      5.60 o 
  -6   6   7       15.92       21.64      6.67 o 
  -5   6   7        1.22        5.35      4.32 o 
  -4   6   7       21.50       23.44      5.35 o 
  -3   6   7       20.89       14.76      5.69 o 
  -2   6   7        1.46       -5.30      5.30 o 
  -1   6   7        7.36       -0.77      5.86 o 
   0   6   7       33.57       33.30      4.67 o 
   1   6   7        8.62       14.93      6.07 o 
   2   6   7        0.43       16.38      5.77 o 
 -10   7   7        2.84       13.34      5.60 o 
  -9   7   7        3.64        6.12      5.69 o 
  -8   7   7       13.04       17.19      6.16 o 
  -7   7   7        1.52        8.55      5.13 o 
  -6   7   7      177.80      158.51     10.39 o 
  -5   7   7        4.60       -2.35      5.22 o 
  -4   7   7       59.37       64.54      7.87 o 
  -3   7   7       24.05       25.32      5.69 o 
  -2   7   7       11.23       15.27      5.99 o 
  -1   7   7        4.71        2.57      6.03 o 
   0   7   7        0.04       -1.33      4.11 o 
   1   7   7        4.11        6.16      6.03 o 
  -9   8   7        0.00       -0.94      5.90 o 
  -8   8   7       25.15       28.91      7.40 o 
  -7   8   7       32.36       45.17      7.31 o 
  -6   8   7       18.48       23.78      6.63 o 
  -5   8   7        4.24        7.01      5.43 o 
  -4   8   7       20.21       27.33      6.50 o 
  -3   8   7       51.40       42.60      8.21 o 
  -2   8   7        1.19        0.47      6.12 o 
  -2 -13   8        3.34       -4.15      6.03 o 
  -1 -13   8        0.63       -1.37      6.07 o 
   0 -13   8        8.09       12.42      4.88 o 
   1 -13   8       58.52       61.76      8.34 o 
   2 -13   8       35.81       29.00      7.83 o 
   3 -13   8        0.80       -1.33      5.82 o 
   4 -13   8        0.11       -5.00      6.33 o 
   5 -13   8       10.25        8.51      6.76 o 
  -4 -12   8       15.09       21.81      6.76 o 
  -3 -12   8        0.04        3.04      5.52 o 
  -2 -12   8       19.57       16.68      5.82 o 
  -1 -12   8        4.56        0.81      6.07 o 
   0 -12   8       13.38       11.14      5.37 o 
   1 -12   8       89.74       82.85      8.51 o 
   2 -12   8       34.79       34.73      7.48 o 
   3 -12   8       28.60       18.73      6.59 o 
   4 -12   8        0.01        3.76      5.09 o 
   5 -12   8       16.84       20.96      6.76 o 
   6 -12   8        5.11       10.09      6.33 o 
  -6 -11   8        3.32        4.19      5.95 o 
  -5 -11   8        0.44        6.50      5.26 o 
  -4 -11   8        8.00        2.05      6.24 o 
  -3 -11   8       28.52       40.16      6.63 o 
  -2 -11   8       21.21       23.99      5.73 o 
  -1 -11   8       89.25       90.85      8.47 o 
   0 -11   8       16.01       26.81      4.59 o 
   1 -11   8      228.38      229.04     11.76 o 
   2 -11   8       47.22       40.72      6.20 o 
   3 -11   8       13.00       13.05      4.66 o 
   4 -11   8       13.69       10.05      5.30 o 
   5 -11   8        1.72       -5.26      5.95 o 
   6 -11   8        2.50        3.85      6.76 o 
   7 -11   8       17.31       20.15      7.01 o 
  -7 -10   8        3.28        7.27      5.52 o 
  -6 -10   8        0.78        5.47      5.86 o 
  -5 -10   8        4.63        2.74      5.73 o 
  -4 -10   8       60.53       62.49      7.44 o 
  -3 -10   8      102.33       90.29      7.96 o 
  -2 -10   8        0.03        4.06      4.96 o 
  -1 -10   8      207.27      232.42     10.61 o 
   0 -10   8       64.66       65.55      4.85 o 
   1 -10   8       55.58       64.54      6.54 o 
   2 -10   8        4.72       -2.99      4.79 o 
   3 -10   8        1.31       -4.83      4.83 o 
   4 -10   8       31.19       36.27      5.82 o 
   5 -10   8      108.51      115.44      9.02 o 
   6 -10   8        5.16        3.25      5.99 o 
   7 -10   8       21.49       34.35      5.77 o 
   8 -10   8        8.26        5.65      6.72 o 
  -8  -9   8        4.95       12.15      5.99 o 
  -7  -9   8       28.40       25.66      7.48 o 
  -6  -9   8        7.25        6.12      5.43 o 
  -5  -9   8        0.95       -1.41      5.05 o 
  -4  -9   8        0.10        1.67      4.32 o 
  -3  -9   8       10.97        7.61      4.83 o 
  -2  -9   8      137.74      139.65      8.38 o 
  -1  -9   8       14.34       11.59      4.62 o 
   0  -9   8      106.28       97.10      5.90 o 
   1  -9   8      137.24      143.84      8.21 o 
   2  -9   8       13.76        7.91      4.70 o 
   3  -9   8      102.49      114.80      8.00 o 
   4  -9   8      147.86      132.59      8.60 o 
   5  -9   8       71.81       80.97      7.10 o 
   6  -9   8        0.30       -5.39      5.56 o 
   7  -9   8        2.13        0.86      6.07 o 
   8  -9   8      106.04      116.42     10.86 o 
  -9  -8   8       82.06       74.68      9.24 o 
  -8  -8   8       71.10       62.87      9.24 o 
  -7  -8   8        0.02       -1.88      5.90 o 
  -6  -8   8       45.87       45.72      6.84 o 
  -5  -8   8       46.98       33.32      6.12 o 
  -4  -8   8        5.39        4.83      5.18 o 
  -3  -8   8      112.98      118.26      8.30 o 
  -2  -8   8       13.16       17.07      4.49 o 
  -1  -8   8      234.21      222.41      9.32 o 
   0  -8   8       68.82       63.44      4.72 o 
   1  -8   8        0.68        5.73      3.64 o 
   2  -8   8       54.92       49.79      5.65 o 
   3  -8   8       61.94       66.64      6.54 o 
   4  -8   8        0.05       -4.70      4.70 o 
   5  -8   8       33.14       21.17      6.03 o 
   6  -8   8        7.75        7.78      5.35 o 
   7  -8   8      191.75      214.32     11.38 o 
   8  -8   8       13.46       11.46      6.42 o 
 -10  -7   8        0.69        5.99      6.20 o 
  -9  -7   8       14.66        7.57      6.33 o 
  -8  -7   8        9.35       -3.81      6.03 o 
  -7  -7   8       49.97       54.06      6.20 o 
  -6  -7   8        9.57       12.45      4.75 o 
  -5  -7   8       74.28       65.82      6.54 o 
  -4  -7   8       78.04       76.82      6.59 o 
  -3  -7   8       13.12       13.05      4.75 o 
  -2  -7   8       59.41       69.93      6.29 o 
  -1  -7   8       47.91       57.87      5.35 o 
   0  -7   8       38.59       37.01      3.36 o 
   1  -7   8        7.78        6.33      4.23 o 
   2  -7   8        3.94        5.05      3.76 o 
   3  -7   8        2.02        2.82      3.93 o 
   4  -7   8       80.83       90.76      7.06 o 
   5  -7   8        5.91        5.60      4.96 o 
   6  -7   8       69.43       66.64      7.57 o 
   7  -7   8       94.81      103.93      9.24 o 
   8  -7   8        6.39        6.07      5.95 o 
 -10  -6   8        4.51        3.46      5.56 o 
  -9  -6   8       18.78       12.92      6.03 o 
  -8  -6   8       19.17       17.41      5.73 o 
  -7  -6   8       68.82       75.53      6.72 o 
  -6  -6   8       14.57       23.01      4.41 o 
  -5  -6   8      211.63      246.27      9.97 o 
  -4  -6   8       70.96       69.80      5.86 o 
  -3  -6   8      488.32      523.47     12.57 o 
  -2  -6   8       24.03       21.00      4.23 o 
  -1  -6   8       63.02       60.86      5.22 o 
   0  -6   8      240.72      253.62      6.28 o 
   1  -6   8       46.94       48.07      4.79 o 
   2  -6   8       38.89       39.69      4.70 o 
   3  -6   8       35.19       34.47      4.66 o 
   4  -6   8      148.29      142.98      8.21 o 
   5  -6   8      288.10      291.44     11.42 o 
   6  -6   8       27.37       27.33      6.37 o 
   7  -6   8       32.11       41.15      6.20 o 
   8  -6   8        0.17        3.04      5.52 o 
 -11  -5   8        1.57        0.47      6.07 o 
 -10  -5   8        0.81        2.05      5.18 o 
  -9  -5   8        0.56        6.63      4.62 o 
  -8  -5   8      121.99      113.86      8.00 o 
  -7  -5   8      206.16      192.17      9.24 o 
  -6  -5   8      152.07      144.01      8.30 o 
  -5  -5   8       68.35       63.39      5.60 o 
  -4  -5   8        5.57        5.39      3.34 o 
  -3  -5   8       28.87       45.47      4.28 o 
  -2  -5   8        0.94       -0.43      3.17 o 
  -1  -5   8        8.62        8.60      3.55 o 
   0  -5   8       75.37       84.72      3.99 o 
   1  -5   8       15.51       11.51      3.98 o 
   2  -5   8        3.53       10.05      3.64 o 
   3  -5   8      232.58      225.66      9.28 o 
   4  -5   8        0.14        7.87      4.45 o 
   5  -5   8      113.95      115.52      7.87 o 
   6  -5   8       11.96        9.92      5.35 o 
   7  -5   8        0.71        7.06      4.62 o 
   8  -5   8        0.16       -3.46      6.46 o 
 -11  -4   8        1.38       10.35      6.16 o 
 -10  -4   8       35.90       35.33      6.67 o 
  -9  -4   8        3.21       -1.41      5.00 o 
  -8  -4   8      230.59      256.41     10.91 o 
  -7  -4   8        1.01       -1.71      4.58 o 
  -6  -4   8      172.68      132.97      7.78 o 
  -5  -4   8       58.55       58.72      5.39 o 
  -4  -4   8       23.83       25.58      5.13 o 
  -3  -4   8      174.33      161.55      6.93 o 
  -2  -4   8        0.15        1.88      2.95 o 
  -1  -4   8      212.09      194.18      7.31 o 
   0  -4   8       19.57       15.79      2.65 o 
   1  -4   8        2.50        3.85      3.51 o 
   2  -4   8       42.82       39.73      4.96 o 
   3  -4   8      162.55      162.36      8.34 o 
   4  -4   8       40.95       30.75      5.30 o 
   5  -4   8        3.00        0.98      4.58 o 
   6  -4   8        2.56       -2.14      5.43 o 
   7  -4   8       31.31       25.96      6.24 o 
   8  -4   8       52.89       54.92      8.51 o 
 -12  -3   8       44.91       51.97      8.34 o 
 -11  -3   8       15.75       16.55      5.52 o 
 -10  -3   8        0.75        2.99      4.49 o 
  -9  -3   8       63.21       85.93      7.19 o 
  -8  -3   8       16.29        6.07      4.92 o 
  -7  -3   8        4.31       -0.81      4.45 o 
  -6  -3   8        0.08       -0.73      3.38 o 
  -5  -3   8       39.34       34.05      4.41 o 
  -4  -3   8       13.22       15.53      3.42 o 
  -3  -3   8      358.49      388.96     10.18 o 
  -2  -3   8       41.52       35.16      3.76 o 
  -1  -3   8       10.21       12.15      3.17 o 
   0  -3   8       15.65       12.82      2.67 o 
   1  -3   8       15.07       15.78      4.19 o 
   2  -3   8       13.23       15.61      5.18 o 
   3  -3   8      111.13       99.66      7.40 o 
   4  -3   8       91.13       81.56      6.84 o 
   5  -3   8       45.14       38.54      6.12 o 
   6  -3   8       65.52       59.79      8.13 o 
   7  -3   8        1.18       -2.87      6.59 o 
   8  -3   8       23.57       28.23      7.01 o 
 -12  -2   8        0.00        8.51      5.47 o 
 -11  -2   8        9.02       13.30      5.60 o 
 -10  -2   8       35.40       42.43      6.63 o 
  -9  -2   8       49.41       61.76      6.72 o 
  -8  -2   8      327.80      316.12     11.72 o 
  -7  -2   8        1.21        0.56      3.98 o 
  -6  -2   8      286.81      278.91      9.45 o 
  -5  -2   8       35.50       38.84      4.62 o 
  -4  -2   8      190.89      198.88      8.04 o 
  -3  -2   8      931.42      934.89     14.37 o 
  -2  -2   8      469.12      432.58     10.86 o 
  -1  -2   8        7.91       11.16      3.34 o 
   0  -2   8       21.16       16.99      4.62 o 
   1  -2   8      772.63      800.33     14.41 o 
   2  -2   8      366.31      364.45     11.21 o 
   3  -2   8       53.43       48.50      6.33 o 
   4  -2   8      133.10      137.42      8.90 o 
   5  -2   8        0.88        2.05      4.79 o 
   6  -2   8        5.56       15.74      4.70 o 
   7  -2   8       19.31       15.31      6.84 o 
   8  -2   8        1.66       -6.16      6.42 o 
 -12  -1   8       16.30       15.35      6.33 o 
 -11  -1   8        1.65        0.38      4.96 o 
 -10  -1   8        9.16       11.08      5.39 o 
  -9  -1   8       34.92       30.67      6.33 o 
  -8  -1   8      198.04      218.69      9.79 o 
  -7  -1   8      118.42      115.35      7.44 o 
  -6  -1   8       24.09       19.67      4.36 o 
  -5  -1   8       29.68       24.81      4.19 o 
  -4  -1   8        2.55        1.75      3.21 o 
  -3  -1   8       12.00        7.06      3.51 o 
  -2  -1   8      138.50      144.10      6.50 o 
  -1  -1   8        9.19        5.52      3.38 o 
   0  -1   8      157.39      153.79      6.07 o 
   1  -1   8      190.80      168.05      8.94 o 
   2  -1   8      154.33      167.88      8.34 o 
   3  -1   8       43.61       39.31      5.77 o 
   4  -1   8        1.77       -0.34      4.88 o 
   5  -1   8        6.25       -0.38      5.95 o 
   6  -1   8       42.59       39.48      7.06 o 
   7  -1   8       19.95       34.82      6.54 o 
 -12   0   8        7.64        3.93      6.80 o 
 -11   0   8        0.29        8.25      4.88 o 
 -10   0   8       37.57       37.81      7.01 o 
  -9   0   8      143.55      141.87      9.02 o 
  -8   0   8       23.67       34.56      5.69 o 
  -7   0   8       97.80      101.02      7.06 o 
  -6   0   8       13.06       15.40      3.98 o 
  -5   0   8        0.42        1.88      3.46 o 
  -4   0   8      258.62      248.16      9.20 o 
  -3   0   8      100.49       86.91      5.90 o 
  -2   0   8       98.78       89.39      5.60 o 
  -1   0   8       88.73       73.61      5.73 o 
   0   0   8       81.75       86.33      5.39 o 
   1   0   8      435.66      444.39     12.62 o 
   2   0   8      654.19      647.98     15.40 o 
   3   0   8      225.19      216.63      9.97 o 
   4   0   8        3.62        1.75      5.47 o 
   5   0   8       24.70       28.57      6.84 o 
   6   0   8        0.88       -2.99      5.90 o 
   7   0   8        1.35        1.88      5.95 o 
 -12   1   8        0.10        5.69      5.35 o 
 -11   1   8       14.07        8.73      6.76 o 
 -10   1   8       19.47       18.43      6.03 o 
  -9   1   8       26.69       20.79      5.43 o 
  -8   1   8        0.25        1.20      3.98 o 
  -7   1   8       85.01       87.21      6.37 o 
  -6   1   8      141.67      149.91      7.83 o 
  -5   1   8      122.29      135.67      7.27 o 
  -4   1   8       52.16       48.93      5.39 o 
  -3   1   8       38.59       40.85      4.53 o 
  -2   1   8       19.27       20.27      3.81 o 
  -1   1   8      161.52      155.43      8.25 o 
   0   1   8      304.89      314.19      7.47 o 
   1   1   8       93.45       81.35      7.06 o 
   2   1   8        3.56        5.65      4.70 o 
   3   1   8       60.18       65.91      7.10 o 
   4   1   8       17.47       20.32      5.22 o 
   5   1   8       17.84       20.27      6.59 o 
   6   1   8        5.16        6.84      6.54 o 
 -12   2   8        0.00        2.65      6.03 o 
 -11   2   8        6.37       10.09      5.77 o 
 -10   2   8        0.48        3.72      5.05 o 
  -9   2   8        4.94       12.28      4.88 o 
  -8   2   8        9.54        5.39      5.00 o 
  -7   2   8        3.64        0.90      4.49 o 
  -6   2   8       58.87       49.96      5.90 o 
  -5   2   8        9.07       14.58      3.85 o 
  -4   2   8      151.11      135.28      7.48 o 
  -3   2   8      183.54      181.61      8.34 o 
  -2   2   8       89.12       86.44      6.16 o 
  -1   2   8       98.78       93.50      6.76 o 
   0   2   8      288.39      259.74      7.47 o 
   1   2   8        4.45        5.39      4.45 o 
   2   2   8       79.57       74.85      7.66 o 
   3   2   8       78.89       60.05      7.78 o 
   4   2   8        9.42       19.12      5.43 o 
   5   2   8       17.75       17.84      6.59 o 
 -12   3   8        0.95       -0.47      6.46 o 
 -11   3   8        7.83        3.34      6.80 o 
 -10   3   8       38.07       40.76      6.76 o 
  -9   3   8        0.00       -2.48      5.30 o 
  -8   3   8      177.98      199.40     10.01 o 
  -7   3   8      198.91      199.53      9.75 o 
  -6   3   8      296.34      283.83     11.21 o 
  -5   3   8      135.04      121.94      7.78 o 
  -4   3   8        2.04       -2.01      4.19 o 
  -3   3   8        0.01        3.21      4.11 o 
  -2   3   8       10.48       20.66      4.32 o 
  -1   3   8        3.75        2.48      4.32 o 
   0   3   8        6.29        6.08      3.46 o 
   1   3   8       32.78       39.91      5.99 o 
   2   3   8       26.23       27.46      6.46 o 
   3   3   8        9.97        9.37      5.60 o 
   4   3   8        3.58        3.55      5.69 o 
 -12   4   8        1.26       -1.88      6.42 o 
 -11   4   8        0.67        3.89      5.86 o 
 -10   4   8        0.52        6.03      5.35 o 
  -9   4   8       11.01        7.91      5.69 o 
  -8   4   8        0.97        7.14      5.39 o 
  -7   4   8        1.59       -4.41      5.05 o 
  -6   4   8      166.04      144.18      8.77 o 
  -5   4   8      293.57      294.14     11.55 o 
  -4   4   8      125.99      100.85      7.78 o 
  -3   4   8       33.69       27.16      5.39 o 
  -2   4   8       30.44       28.19      5.18 o 
  -1   4   8       26.30       40.03      5.18 o 
   0   4   8       15.04       20.99      5.45 o 
   1   4   8      132.78      113.98      9.15 o 
   2   4   8       39.94       32.68      7.10 o 
   3   4   8       30.82       30.32      6.93 o 
 -11   5   8        0.39       10.95      5.60 o 
 -10   5   8       15.38       26.05      6.20 o 
  -9   5   8        1.63       -3.64      5.56 o 
  -8   5   8        9.03        3.46      5.26 o 
  -7   5   8        6.28       10.35      5.56 o 
  -6   5   8       73.85       84.04      7.70 o 
  -5   5   8        0.85        3.55      4.58 o 
  -4   5   8       92.87       83.92      7.83 o 
  -3   5   8       12.60        5.05      5.65 o 
  -2   5   8       30.34       22.88      5.95 o 
  -1   5   8       78.77       75.88      7.87 o 
   0   5   8        6.91        5.90      4.02 o 
   1   5   8        5.96        7.70      5.52 o 
   2   5   8        0.08       10.95      6.03 o 
 -10   6   8        2.44       11.38      5.60 o 
  -9   6   8        0.81       -3.04      5.60 o 
  -8   6   8       13.30       20.36      6.20 o 
  -7   6   8        1.27        0.38      5.77 o 
  -6   6   8       68.09       72.54      7.78 o 
  -5   6   8        1.99        4.28      4.66 o 
  -4   6   8       38.21       36.10      6.42 o 
  -3   6   8       62.61       69.37      7.61 o 
  -2   6   8       37.69       33.19      6.54 o 
  -1   6   8       93.40       94.48      8.85 o 
   0   6   8       14.46       15.89      6.69 o 
   1   6   8       33.55       31.14      8.17 o 
  -9   7   8        2.37        6.07      6.29 o 
  -8   7   8       15.24       30.28      6.46 o 
  -7   7   8       22.55       16.72      6.84 o 
  -6   7   8        4.78        4.79      5.30 o 
  -5   7   8        2.58        4.75      5.18 o 
  -4   7   8        0.13        8.68      5.56 o 
  -3   7   8        9.01        5.77      6.03 o 
  -2   7   8        0.98        7.27      5.09 o 
  -1   7   8        1.22        1.41      5.60 o 
  -2 -13   9       41.53       50.38      8.17 o 
  -1 -13   9        8.44       10.48      6.37 o 
   0 -13   9        9.23       14.52      4.70 o 
   1 -13   9        6.99        2.69      6.84 o 
   2 -13   9       23.26       31.52      6.76 o 
   3 -13   9        8.93        5.95      6.16 o 
   4 -13   9        0.91        3.29      5.65 o 
  -4 -12   9        8.55       15.06      6.76 o 
  -3 -12   9       20.62       13.56      7.19 o 
  -2 -12   9       20.70       20.70      6.33 o 
  -1 -12   9        0.18        0.00      5.82 o 
   0 -12   9        3.58        6.10      4.12 o 
   1 -12   9      119.64      131.65      9.58 o 
   2 -12   9        2.67        9.88      5.43 o 
   3 -12   9       59.21       56.50      7.74 o 
   4 -12   9       46.65       57.53      7.48 o 
   5 -12   9        9.86       16.38      6.50 o 
  -6 -11   9        0.49       -2.31      6.24 o 
  -5 -11   9        4.47        6.12      5.90 o 
  -4 -11   9        4.53        6.20      5.60 o 
  -3 -11   9        0.14       -5.77      5.77 o 
  -2 -11   9        8.62        4.23      5.60 o 
  -1 -11   9        1.60        4.49      5.65 o 
   0 -11   9      200.37      175.67     12.04 o 
   1 -11   9       49.32       58.51      6.89 o 
   2 -11   9       45.34       47.35      6.76 o 
   3 -11   9       37.36       26.13      6.50 o 
   4 -11   9       12.85       12.19      5.86 o 
   5 -11   9       46.98       57.53      8.25 o 
   6 -11   9       47.77       50.56      8.08 o 
  -7 -10   9       31.54       32.72      7.23 o 
  -6 -10   9        5.51        2.95      5.99 o 
  -5 -10   9        6.99        3.98      5.82 o 
  -4 -10   9       22.85       18.48      6.29 o 
  -3 -10   9        0.06        0.00      5.30 o 
  -2 -10   9      208.75      201.19     10.95 o 
  -1 -10   9      163.48      160.01     10.01 o 
   0 -10   9      123.31      122.40      6.26 o 
   1 -10   9        5.91        8.21      4.58 o 
   2 -10   9       36.25       36.40      6.72 o 
   3 -10   9       15.98       18.13      5.56 o 
   4 -10   9        2.12       -2.65      5.35 o 
   5 -10   9       11.75        6.03      5.86 o 
   6 -10   9        1.38       -6.03      6.03 o 
   7 -10   9        0.17        0.94      6.12 o 
  -8  -9   9       46.98       39.73      8.17 o 
  -7  -9   9      156.40      157.40     10.91 o 
  -6  -9   9       63.51       59.02      7.78 o 
  -5  -9   9       90.39      101.02      8.38 o 
  -4  -9   9       29.90       36.06      6.59 o 
  -3  -9   9       72.38       89.48      7.87 o 
  -2  -9   9      318.28      305.90     11.80 o 
  -1  -9   9        6.11        0.64      5.09 o 
   0  -9   9       81.61       93.61      5.62 o 
   1  -9   9        0.06        1.28      4.49 o 
   2  -9   9       92.78      101.88      7.40 o 
   3  -9   9       13.23       16.34      5.00 o 
   4  -9   9        2.56        2.14      4.49 o 
   5  -9   9       19.82       16.85      5.82 o 
   6  -9   9       44.88       42.00      7.06 o 
   7  -9   9       44.11       51.62      8.34 o 
  -9  -8   9       23.42       21.39      6.76 o 
  -8  -8   9       26.03       18.39      6.89 o 
  -7  -8   9        6.54       -1.92      5.52 o 
  -6  -8   9        0.23       -3.55      5.18 o 
  -5  -8   9       11.62       17.32      4.79 o 
  -4  -8   9      194.99      196.02      9.62 o 
  -3  -8   9       37.66       27.63      4.96 o 
  -2  -8   9       87.13      106.80      7.23 o 
  -1  -8   9       18.42       19.50      4.66 o 
   0  -8   9       10.32       10.63      3.12 o 
   1  -8   9       19.58       20.02      4.88 o 
   2  -8   9       66.19       68.18      6.46 o 
   3  -8   9      103.99       98.59      7.01 o 
   4  -8   9       41.55       39.48      5.73 o 
   5  -8   9        8.14        8.47      5.09 o 
   6  -8   9        0.32        5.18      5.56 o 
   7  -8   9        1.15       13.90      5.65 o 
   8  -8   9        1.50        8.98      6.89 o 
 -10  -7   9        0.67        0.00      5.69 o 
  -9  -7   9        2.45        1.71      5.95 o 
  -8  -7   9       37.08       28.74      7.06 o 
  -7  -7   9        4.12       -1.41      5.05 o 
  -6  -7   9       23.61       18.13      5.43 o 
  -5  -7   9        1.18       -5.18      5.18 o 
  -4  -7   9      299.02      277.20     10.78 o 
  -3  -7   9        0.20        0.00      4.02 o 
  -2  -7   9       23.99       21.26      4.58 o 
  -1  -7   9      135.53      138.75      7.40 o 
   0  -7   9       29.28       33.72      5.54 o 
   1  -7   9       27.79       31.09      4.83 o 
   2  -7   9      109.96      101.84      7.01 o 
   3  -7   9       46.39       42.64      5.69 o 
   4  -7   9        1.28       -0.34      4.45 o 
   5  -7   9       13.38        9.37      5.73 o 
   6  -7   9       79.14       81.01      8.34 o 
   7  -7   9        6.79       -1.28      6.93 o 
   8  -7   9        0.73       -5.13      6.20 o 
 -10  -6   9        0.01        5.26      5.26 o 
  -9  -6   9        2.11        8.38      5.56 o 
  -8  -6   9       18.14       22.93      5.86 o 
  -7  -6   9      105.81       94.35      7.66 o 
  -6  -6   9      380.43      412.40     13.34 o 
  -5  -6   9       45.59       38.37      5.18 o 
  -4  -6   9        5.62        6.20      4.02 o 
  -3  -6   9      118.67      112.19      7.10 o 
  -2  -6   9        3.98        4.79      3.81 o 
  -1  -6   9       33.06       37.51      4.79 o 
   0  -6   9      176.75      170.77      7.42 o 
   1  -6   9        0.74       -1.88      3.85 o 
   2  -6   9       53.68       52.86      5.82 o 
   3  -6   9      194.34      204.49      9.79 o 
   4  -6   9      196.25      192.21      9.58 o 
   5  -6   9        5.04        0.34      5.90 o 
   6  -6   9       78.43       83.10      7.87 o 
   7  -6   9        2.00        2.99      5.26 o 
   8  -6   9        4.54        0.47      7.01 o 
 -11  -5   9       37.23       42.98      7.83 o 
 -10  -5   9        0.27        0.00      5.65 o 
  -9  -5   9        2.60        2.27      5.30 o 
  -8  -5   9       19.02       22.67      5.39 o 
  -7  -5   9       77.95       80.24      7.36 o 
  -6  -5   9      261.93      274.38     10.86 o 
  -5  -5   9       18.80       19.72      4.49 o 
  -4  -5   9        5.82        2.82      3.42 o 
  -3  -5   9      256.81      288.49      9.79 o 
  -2  -5   9      217.40      170.83      7.91 o 
  -1  -5   9       79.95       85.29      6.03 o 
   0  -5   9        0.57        3.71      2.46 o 
   1  -5   9       18.78       13.52      4.53 o 
   2  -5   9        0.59        2.48      3.81 o 
   3  -5   9      361.61      348.15     12.02 o 
   4  -5   9      129.90      130.79      8.38 o 
   5  -5   9        5.35        3.55      5.69 o 
   6  -5   9       12.12       14.03      5.39 o 
   7  -5   9        0.98        9.02      5.22 o 
   8  -5   9       16.91        7.10      7.01 o 
 -11  -4   9        0.19       -1.33      5.73 o 
 -10  -4   9       38.43       36.95      6.84 o 
  -9  -4   9        1.57       -1.80      5.30 o 
  -8  -4   9        1.19       -0.64      5.39 o 
  -7  -4   9      166.77      148.89      8.90 o 
  -6  -4   9       22.17       23.01      5.39 o 
  -5  -4   9       31.57       30.28      4.45 o 
  -4  -4   9       12.48       17.66      3.59 o 
  -3  -4   9        8.75        4.49      3.25 o 
  -2  -4   9       18.17       23.65      4.02 o 
  -1  -4   9        3.63       -0.94      3.59 o 
   0  -4   9        8.60       10.31      2.60 o 
   1  -4   9        0.10       -0.77      3.59 o 
   2  -4   9        8.87       13.30      4.75 o 
   3  -4   9     1047.06      977.06     19.20 o 
   4  -4   9      152.71      156.33      9.15 o 
   5  -4   9        5.58        5.05      5.39 o 
   6  -4   9        3.65        5.56      5.43 o 
   7  -4   9       13.38       27.59      5.73 o 
 -12  -3   9        2.29       -0.94      6.84 o 
 -11  -3   9        1.71        8.04      5.22 o 
 -10  -3   9        1.08        2.31      5.39 o 
  -9  -3   9        4.02       -3.17      5.52 o 
  -8  -3   9      218.82      221.90     10.65 o 
  -7  -3   9       10.33       10.52      4.83 o 
  -6  -3   9        6.51        6.20      4.02 o 
  -5  -3   9       51.92       48.07      4.96 o 
  -4  -3   9        5.01        9.62      3.42 o 
  -3  -3   9       70.38       72.45      5.77 o 
  -2  -3   9      455.69      462.31     11.98 o 
  -1  -3   9        4.28        1.20      3.21 o 
   0  -3   9        0.44       -0.59      2.43 o 
   1  -3   9       82.95       93.71      6.76 o 
   2  -3   9        0.43       -1.97      4.79 o 
   3  -3   9      229.45      211.93     11.16 o 
   4  -3   9       22.81       21.26      5.95 o 
   5  -3   9       17.41       17.79      5.69 o 
   6  -3   9        7.02       10.65      5.69 o 
   7  -3   9       13.04        5.86      6.16 o 
 -12  -2   9        2.36       10.52      5.56 o 
 -11  -2   9        1.10        2.05      5.99 o 
 -10  -2   9        0.07       -5.39      5.39 o 
  -9  -2   9       28.40       28.78      6.03 o 
  -8  -2   9        0.05       -0.30      4.79 o 
  -7  -2   9        8.85       12.40      4.41 o 
  -6  -2   9       10.67        7.23      4.02 o 
  -5  -2   9       26.58       23.99      4.41 o 
  -4  -2   9      132.15      124.12      7.23 o 
  -3  -2   9       85.06       78.66      5.77 o 
  -2  -2   9       97.35       96.28      6.07 o 
  -1  -2   9        2.20        2.22      3.21 o 
   0  -2   9      619.02      624.35     22.52 o 
   1  -2   9      226.85      199.78      9.07 o 
   2  -2   9      832.89      792.54     17.28 o 
   3  -2   9      394.49      354.14     12.87 o 
   4  -2   9        6.34        9.84      5.22 o 
   5  -2   9        3.77        1.15      5.05 o 
   6  -2   9        0.05       -6.03      6.03 o 
   7  -2   9        0.12       -5.99      5.99 o 
 -12  -1   9        0.44        2.69      5.95 o 
 -11  -1   9       21.23       24.17      6.33 o 
 -10  -1   9        7.66       16.04      5.56 o 
  -9  -1   9       89.30       77.37      7.57 o 
  -8  -1   9        0.82        1.24      4.79 o 
  -7  -1   9       79.58       85.16      6.33 o 
  -6  -1   9       82.27       86.53      6.20 o 
  -5  -1   9        1.72        7.23      3.42 o 
  -4  -1   9       69.97       78.23      5.52 o 
  -3  -1   9      106.96      111.03      6.67 o 
  -2  -1   9       44.07       50.47      4.66 o 
  -1  -1   9       71.81       75.41      6.29 o 
   0  -1   9       88.06       70.89      4.31 o 
   1  -1   9       66.62       48.63      6.63 o 
   2  -1   9        2.57        4.66      5.18 o 
   3  -1   9        8.64        6.07      5.73 o 
   4  -1   9        0.88        7.74      5.30 o 
   5  -1   9        7.68        6.89      5.26 o 
   6  -1   9        3.60       12.06      5.52 o 
 -12   0   9       49.15       61.08      8.51 o 
 -11   0   9       25.29       28.70      6.80 o 
 -10   0   9        9.40       12.75      5.99 o 
  -9   0   9      128.49      133.83      9.11 o 
  -8   0   9      107.98      115.10      7.91 o 
  -7   0   9       85.16       90.12      6.84 o 
  -6   0   9      145.39      150.98      8.77 o 
  -5   0   9        0.56        6.16      3.42 o 
  -4   0   9       23.28       25.36      4.58 o 
  -3   0   9       32.07       26.77      5.09 o 
  -2   0   9      108.08       96.15      6.84 o 
  -1   0   9        0.26        0.56      3.93 o 
   0   0   9       44.56       37.48      4.98 o 
   1   0   9      385.17      364.58     12.36 o 
   2   0   9      268.87      219.37     10.82 o 
   3   0   9       25.34       20.15      6.80 o 
   4   0   9       24.68       26.73      6.67 o 
   5   0   9        5.93        4.32      6.37 o 
   6   0   9        3.25       -4.23      6.50 o 
 -12   1   9       20.41       27.16      7.19 o 
 -11   1   9       31.38       39.01      7.36 o 
 -10   1   9        4.32       -1.15      5.56 o 
  -9   1   9        9.90       15.14      5.69 o 
  -8   1   9       29.74       22.97      5.73 o 
  -7   1   9        0.35        1.54      4.41 o 
  -6   1   9      137.99      170.06      8.90 o 
  -5   1   9      183.37      178.18      8.90 o 
  -4   1   9        4.50        3.64      3.93 o 
  -3   1   9       10.48        6.16      4.41 o 
  -2   1   9      306.66      291.65     10.95 o 
  -1   1   9       59.82       56.97      6.93 o 
   0   1   9       31.44       31.67      7.93 o 
   1   1   9       21.34       32.51      5.77 o 
   2   1   9       10.21       17.15      5.52 o 
   3   1   9       33.02       27.46      6.12 o 
   4   1   9        3.06       10.52      5.56 o 
   5   1   9        0.00        8.25      5.73 o 
 -12   2   9       11.29        7.36      6.16 o 
 -11   2   9       50.71       52.65      7.61 o 
 -10   2   9        0.95        5.90      5.65 o 
  -9   2   9       52.93       47.86      7.14 o 
  -8   2   9      154.39      166.93      9.71 o 
  -7   2   9        2.51        2.27      4.92 o 
  -6   2   9       10.48       13.39      4.32 o 
  -5   2   9       93.90       90.16      7.27 o 
  -4   2   9       27.12       27.63      5.00 o 
  -3   2   9       47.55       47.48      5.69 o 
  -2   2   9       54.09       46.45      6.07 o 
  -1   2   9       22.28       27.33      5.18 o 
   0   2   9        1.26       -3.44      3.44 o 
   1   2   9       10.89        4.32      5.60 o 
   2   2   9       13.50       18.18      5.77 o 
   3   2   9        4.37        2.10      4.88 o 
   4   2   9        7.31        0.00      6.93 o 
 -12   3   9        7.31       11.38      6.67 o 
 -11   3   9       11.30       10.99      5.99 o 
 -10   3   9        1.65        0.81      5.52 o 
  -9   3   9        3.00        7.66      5.26 o 
  -8   3   9        3.33        1.80      5.60 o 
  -7   3   9        2.80       10.39      4.79 o 
  -6   3   9        4.91        4.70      5.26 o 
  -5   3   9       12.63       12.49      5.30 o 
  -4   3   9       20.20       29.43      5.82 o 
  -3   3   9       13.59        8.25      5.13 o 
  -2   3   9        0.72        1.03      4.45 o 
  -1   3   9       25.95       30.32      5.90 o 
   0   3   9        0.00        3.18      3.40 o 
   1   3   9        2.91       -1.20      5.90 o 
   2   3   9        1.28       -5.90      6.33 o 
   3   3   9        3.60        5.90      6.20 o 
 -11   4   9        1.76        1.37      5.35 o 
 -10   4   9       22.40       24.08      6.42 o 
  -9   4   9       22.65       23.95      6.03 o 
  -8   4   9        2.50        2.69      4.96 o 
  -7   4   9       11.05       -0.73      5.43 o 
  -6   4   9       44.41       52.95      6.80 o 
  -5   4   9       55.79       47.99      6.89 o 
  -4   4   9        4.60        9.67      5.09 o 
  -3   4   9        0.18       -1.84      4.70 o 
  -2   4   9       32.46       39.95      6.03 o 
  -1   4   9       15.84       22.88      6.07 o 
   0   4   9        0.14        1.94      5.50 o 
   1   4   9        0.89        3.04      5.82 o 
   2   4   9       43.62       66.34      8.13 o 
 -10   5   9        0.43       -3.64      6.29 o 
  -9   5   9       17.05       17.75      6.46 o 
  -8   5   9        2.77       -2.91      5.86 o 
  -7   5   9       30.74       29.81      7.14 o 
  -6   5   9       42.02       39.52      6.97 o 
  -5   5   9        9.66       14.88      5.86 o 
  -4   5   9        4.82       11.42      4.79 o 
  -3   5   9        0.01       -3.59      5.35 o 
  -2   5   9        3.93       -2.05      5.52 o 
  -1   5   9       36.02       45.76      7.01 o 
   0   5   9        8.59       10.98      4.43 o 
   1   5   9       26.75       41.74      7.66 o 
  -9   6   9       37.00       51.20      8.73 o 
  -8   6   9        4.21        0.90      6.89 o 
  -7   6   9       17.28       26.73      5.60 o 
  -6   6   9       29.34       33.70      7.40 o 
  -5   6   9       11.42       12.92      5.39 o 
  -4   6   9       11.60       20.83      6.29 o 
  -3   6   9        0.56       -2.22      5.43 o 
  -2   6   9       22.74       11.33      6.67 o 
  -1   6   9        2.04       15.10      5.47 o 
  -6   7   9       11.86       25.06      5.90 o 
  -5   7   9       18.32       14.20      6.12 o 
  -2 -13  10        8.19       -0.47      6.54 o 
  -1 -13  10        3.31        2.78      6.33 o 
   0 -13  10        0.85        3.22      4.23 o 
   1 -13  10        5.16        7.36      6.46 o 
   2 -13  10       23.20       24.64      6.93 o 
   3 -13  10       19.71       21.81      7.74 o 
  -4 -12  10        9.48        6.03      6.24 o 
  -3 -12  10        5.61        9.37      5.52 o 
  -2 -12  10        0.06        1.28      5.95 o 
  -1 -12  10        1.16       -2.57      5.99 o 
   0 -12  10       47.88       48.82      6.76 o 
   1 -12  10       15.76       31.31      6.42 o 
   2 -12  10       30.54       39.91      7.23 o 
   3 -12  10      135.57      151.45     10.69 o 
   4 -12  10       19.67       20.53      6.54 o 
   5 -12  10       19.52       32.89      7.14 o 
  -6 -11  10       19.48       28.19      7.96 o 
  -5 -11  10        1.76       -0.90      5.52 o 
  -4 -11  10        0.58        8.04      5.09 o 
  -3 -11  10        0.98        6.93      5.52 o 
  -2 -11  10       19.98       20.19      6.37 o 
  -1 -11  10        1.75       -5.99      5.99 o 
   0 -11  10       62.71       81.78      6.59 o 
   1 -11  10        8.39       16.38      5.47 o 
   2 -11  10        6.20        6.37      5.47 o 
   3 -11  10       17.52       26.30      6.42 o 
   4 -11  10       18.95       23.99      7.23 o 
   5 -11  10       26.27       40.97      7.40 o 
   6 -11  10        6.29        0.00      7.48 o 
  -7 -10  10        1.53       -5.86      5.86 o 
  -6 -10  10        1.00        3.89      5.43 o 
  -5 -10  10        0.44        4.06      5.60 o 
  -4 -10  10        5.92        5.05      5.77 o 
  -3 -10  10       66.22       52.57      7.40 o 
  -2 -10  10      161.24      166.55     10.56 o 
  -1 -10  10       10.48       11.08      6.07 o 
   0 -10  10        0.16        5.06      4.14 o 
   1 -10  10       19.49       17.75      6.03 o 
   2 -10  10       51.40       58.72      6.72 o 
   3 -10  10        3.84        5.00      5.00 o 
   4 -10  10       46.61       51.45      6.80 o 
   5 -10  10       61.83       75.06      8.21 o 
   6 -10  10        7.24        7.31      6.12 o 
  -8  -9  10        0.36       -3.21      5.82 o 
  -7  -9  10       10.78        3.42      6.12 o 
  -6  -9  10        6.47       11.93      5.99 o 
  -5  -9  10      110.19      120.70      9.15 o 
  -4  -9  10        9.68       13.56      5.18 o 
  -3  -9  10        4.65        1.37      5.56 o 
  -2  -9  10        0.74        7.01      5.00 o 
  -1  -9  10        0.08        2.65      4.23 o 
   0  -9  10       30.73       34.07      3.84 o 
   1  -9  10        5.77       -0.34      5.18 o 
   2  -9  10        0.23        3.51      4.88 o 
   3  -9  10       14.13       15.74      5.52 o 
   4  -9  10       11.10       12.75      5.65 o 
   5  -9  10       11.01        3.72      6.03 o 
   6  -9  10        0.01        8.38      5.73 o 
   7  -9  10        5.68       16.68      5.95 o 
  -9  -8  10        2.98        4.15      6.03 o 
  -8  -8  10        4.10        1.28      6.72 o 
  -7  -8  10        0.09       -0.38      5.47 o 
  -6  -8  10        0.78        4.79      5.05 o 
  -5  -8  10       20.20       22.20      5.73 o 
  -4  -8  10       19.07       18.82      6.03 o 
  -3  -8  10       12.41       18.43      5.26 o 
  -2  -8  10       85.12       91.06      7.06 o 
  -1  -8  10       60.24       62.06      6.59 o 
   0  -8  10        0.48        1.12      2.78 o 
   1  -8  10        9.60        1.28      4.79 o 
   2  -8  10       41.11       34.94      6.07 o 
   3  -8  10       26.26       19.63      5.77 o 
   4  -8  10        0.03        2.61      5.26 o 
   5  -8  10       77.59       69.63      7.96 o 
   6  -8  10        0.34        2.61      6.07 o 
   7  -8  10       12.94       14.03      6.97 o 
 -10  -7  10        0.06       -5.18      6.03 o 
  -9  -7  10        3.85       -4.32      5.95 o 
  -8  -7  10        0.17       -2.40      5.60 o 
  -7  -7  10        2.59       -5.43      5.43 o 
  -6  -7  10       42.75       42.00      7.31 o 
  -5  -7  10       59.74       40.46      6.67 o 
  -4  -7  10       36.66       28.96      5.69 o 
  -3  -7  10        2.83        4.15      4.06 o 
  -2  -7  10        5.92        4.96      4.23 o 
  -1  -7  10      143.04      165.48      8.85 o 
   0  -7  10       95.87       86.77      4.91 o 
   1  -7  10       89.30       84.39      7.01 o 
   2  -7  10      145.84      164.41      8.81 o 
   3  -7  10        1.99       -3.08      4.66 o 
   4  -7  10       55.09       47.35      6.76 o 
   5  -7  10      109.85      125.75      9.41 o 
   6  -7  10       24.96       12.79      6.93 o 
   7  -7  10        5.68       -1.84      6.84 o 
 -10  -6  10        0.42       -6.33      6.33 o 
  -9  -6  10        1.35        7.78      5.22 o 
  -8  -6  10        6.42        4.88      5.47 o 
  -7  -6  10       96.41      104.40      8.00 o 
  -6  -6  10        0.11        4.23      5.26 o 
  -5  -6  10        1.34       -4.28      4.66 o 
  -4  -6  10        3.24        0.60      4.06 o 
  -3  -6  10       20.26       21.98      4.58 o 
  -2  -6  10      197.09      209.45      9.24 o 
  -1  -6  10        0.13       -3.08      3.98 o 
   0  -6  10       49.84       46.32      4.13 o 
   1  -6  10        9.74        9.79      4.62 o 
   2  -6  10        1.26        7.83      4.53 o 
   3  -6  10       12.21       12.70      5.52 o 
   4  -6  10       39.56       57.66      6.59 o 
   5  -6  10       60.76       54.28      7.23 o 
   6  -6  10        1.27        1.28      6.20 o 
   7  -6  10        2.69       -5.13      6.93 o 
 -11  -5  10        2.99        3.25      6.37 o 
 -10  -5  10        1.07       -4.28      6.89 o 
  -9  -5  10        0.88       -4.28      5.52 o 
  -8  -5  10        0.29       -5.43      5.43 o 
  -7  -5  10      237.61      239.22     11.08 o 
  -6  -5  10        3.76       -1.24      5.00 o 
  -5  -5  10       14.25        7.87      4.70 o 
  -4  -5  10       71.39       60.78      6.07 o 
  -3  -5  10      166.53      169.80      8.38 o 
  -2  -5  10       59.35       66.38      5.73 o 
  -1  -5  10        0.44        4.62      3.38 o 
   0  -5  10      214.09      221.98      6.50 o 
   1  -5  10      102.17      113.98      7.36 o 
   2  -5  10        0.56        2.48      4.41 o 
   3  -5  10        1.09       -0.68      5.60 o 
   4  -5  10       19.22       27.80      6.12 o 
   5  -5  10       15.22       11.42      6.37 o 
   6  -5  10       18.00       18.90      6.50 o 
   7  -5  10       28.44       38.54      7.44 o 
 -11  -4  10        0.10       -6.29      6.29 o 
 -10  -4  10        1.36        6.16      5.26 o 
  -9  -4  10        0.12       -5.65      5.65 o 
  -8  -4  10        6.98       11.76      5.65 o 
  -7  -4  10       38.71       47.09      6.67 o 
  -6  -4  10      158.39      141.87      8.60 o 
  -5  -4  10       83.31       83.53      6.33 o 
  -4  -4  10       71.45       78.06      6.37 o 
  -3  -4  10        2.12        1.88      3.34 o 
  -2  -4  10       16.40       12.45      4.75 o 
  -1  -4  10       91.41       86.31      6.37 o 
   0  -4  10      133.32      128.01      5.15 o 
   1  -4  10      124.37      114.50      7.87 o 
   2  -4  10        0.12       -4.06      5.60 o 
   3  -4  10       61.16       64.97      7.66 o 
   4  -4  10        1.83       -0.73      5.43 o 
   5  -4  10        0.58        0.38      5.47 o 
   6  -4  10        0.30       12.28      5.73 o 
 -11  -3  10       40.75       39.82      7.66 o 
 -10  -3  10        5.09        1.20      6.33 o 
  -9  -3  10       20.97       22.37      6.97 o 
  -8  -3  10       69.66       88.92      8.13 o 
  -7  -3  10       13.33       13.47      4.92 o 
  -6  -3  10       48.47       55.05      5.90 o 
  -5  -3  10       83.18       85.58      6.67 o 
  -4  -3  10       24.81       29.43      4.88 o 
  -3  -3  10        0.09       -1.07      3.46 o 
  -2  -3  10       65.57       69.63      5.77 o 
  -1  -3  10       31.59       42.86      4.88 o 
   0  -3  10       24.97       29.94      5.84 o 
   1  -3  10      104.30      122.75      8.25 o 
   2  -3  10      420.38      383.48     13.47 o 
   3  -3  10       15.53       22.58      7.83 o 
   4  -3  10        1.38        4.53      5.73 o 
   5  -3  10        1.01       -1.67      5.56 o 
   6  -3  10       68.25       88.11      8.60 o 
 -12  -2  10        7.83       21.64      6.89 o 
 -11  -2  10       19.52       18.95      5.90 o 
 -10  -2  10        9.45        6.29      6.16 o 
  -9  -2  10       89.60      103.63      8.21 o 
  -8  -2  10      120.88      123.35      8.81 o 
  -7  -2  10       32.07       33.45      5.86 o 
  -6  -2  10       47.71       52.74      6.03 o 
  -5  -2  10      131.37      117.45      7.78 o 
  -4  -2  10       13.66       16.42      4.28 o 
  -3  -2  10       29.03       27.93      4.53 o 
  -2  -2  10       54.50       38.88      5.30 o 
  -1  -2  10      171.14      173.69      8.68 o 
   0  -2  10       16.77       11.89      3.47 o 
   1  -2  10       40.13       34.05      6.76 o 
   2  -2  10      408.60      361.41     13.30 o 
   3  -2  10      255.01      233.57     11.93 o 
   4  -2  10        1.35        6.29      5.09 o 
   5  -2  10        3.93        3.85      6.46 o 
   6  -2  10       20.74       24.46      6.97 o 
 -12  -1  10        0.07        2.82      5.47 o 
 -11  -1  10       10.17        2.99      7.06 o 
 -10  -1  10        8.82        9.41      6.59 o 
  -9  -1  10        0.44        0.73      5.90 o 
  -8  -1  10       41.81       41.83      6.54 o 
  -7  -1  10       71.14       73.99      6.84 o 
  -6  -1  10        2.13        6.59      4.28 o 
  -5  -1  10       11.69       10.99      4.49 o 
  -4  -1  10        1.15       -1.11      3.81 o 
  -3  -1  10       42.39       49.83      5.22 o 
  -2  -1  10      426.35      434.98     12.79 o 
  -1  -1  10      132.96      109.49      7.74 o 
   0  -1  10      189.65      172.47      6.59 o 
   1  -1  10        0.39       13.17      4.88 o 
   2  -1  10        0.61        7.40      5.56 o 
   3  -1  10        7.23        6.84      6.20 o 
   4  -1  10        2.89       -4.53      5.30 o 
   5  -1  10        0.35       -3.17      5.95 o 
 -12   0  10       35.01       34.13      8.64 o 
 -11   0  10        0.25       -2.99      5.95 o 
 -10   0  10        7.37       -1.97      7.53 o 
  -9   0  10        0.72        7.01      5.43 o 
  -8   0  10        0.65        3.81      4.70 o 
  -7   0  10       62.46       59.49      6.84 o 
  -6   0  10       63.63       67.06      6.67 o 
  -5   0  10       25.55       18.95      6.12 o 
  -4   0  10       70.73       67.32      6.33 o 
  -3   0  10       55.23       58.25      6.24 o 
  -2   0  10      395.27      367.40     12.49 o 
  -1   0  10       13.16       14.41      5.18 o 
   0   0  10      119.13      117.30      9.52 o 
   1   0  10       62.93       59.54      7.44 o 
   2   0  10        0.21       -3.38      5.95 o 
   3   0  10        4.73        0.00      5.35 o 
   4   0  10        0.49       20.19      5.65 o 
 -12   1  10       15.71       28.36      6.76 o 
 -11   1  10        4.50        4.79      7.01 o 
 -10   1  10       27.49       36.48      7.31 o 
  -9   1  10       16.85       10.99      6.20 o 
  -8   1  10       59.50       39.56      7.74 o 
  -7   1  10      149.40      150.72      9.50 o 
  -6   1  10        1.05        1.33      4.70 o 
  -5   1  10        0.30       -1.28      4.28 o 
  -4   1  10       74.01       73.78      7.06 o 
  -3   1  10        2.75        6.37      4.75 o 
  -2   1  10      154.40      158.51      8.85 o 
  -1   1  10        3.81        7.40      5.13 o 
   0   1  10        3.61       -3.60      3.60 o 
   1   1  10       13.33       14.67      5.56 o 
   2   1  10        3.04       16.89      5.30 o 
   3   1  10        0.01       -6.03      6.03 o 
   4   1  10        1.26        5.18      5.95 o 
 -11   2  10        3.70        8.08      5.90 o 
 -10   2  10       22.46       40.20      6.67 o 
  -9   2  10       48.71       44.10      7.70 o 
  -8   2  10       46.52       42.90      7.27 o 
  -7   2  10       97.49       90.72      8.73 o 
  -6   2  10      101.37      106.63      8.13 o 
  -5   2  10       48.80       56.12      6.54 o 
  -4   2  10       80.80       77.59      7.06 o 
  -3   2  10      116.51      102.78      8.17 o 
  -2   2  10        6.00        1.75      5.22 o 
  -1   2  10       10.42       16.42      5.26 o 
   0   2  10       29.60       27.45      4.52 o 
   1   2  10        5.57        2.87      5.65 o 
   2   2  10        0.50        0.00      5.43 o 
   3   2  10        2.04        3.25      6.59 o 
 -11   3  10        6.06        5.60      6.46 o 
 -10   3  10        0.25       -5.26      5.69 o 
  -9   3  10        0.14        4.96      5.26 o 
  -8   3  10        2.32       12.23      4.83 o 
  -7   3  10       50.56       48.72      7.74 o 
  -6   3  10       54.08       48.97      6.76 o 
  -5   3  10       60.89       67.45      7.74 o 
  -4   3  10       27.09       23.87      5.30 o 
  -3   3  10       22.90       10.78      6.03 o 
  -2   3  10        4.20        4.19      5.35 o 
  -1   3  10        2.36        7.14      5.05 o 
   0   3  10        1.41       -4.19      4.19 o 
   1   3  10       30.76       31.78      7.27 o 
   2   3  10        3.81       18.82      6.07 o 
 -10   4  10        0.64        5.05      5.60 o 
  -9   4  10        6.12        6.12      6.20 o 
  -8   4  10       32.39       28.19      7.14 o 
  -7   4  10      127.12      149.06     10.56 o 
  -6   4  10       49.05       49.70      7.78 o 
  -5   4  10        0.48        2.78      5.52 o 
  -4   4  10       46.87       43.16      7.06 o 
  -3   4  10       39.02       50.00      6.80 o 
  -2   4  10        6.76        7.96      5.52 o 
  -1   4  10        0.54       10.44      5.00 o 
   0   4  10        3.47        3.85      4.12 o 
  -9   5  10        1.70        9.84      5.99 o 
  -8   5  10        5.34       11.29      6.29 o 
  -7   5  10       13.37       14.54      6.50 o 
  -6   5  10       13.70       12.62      6.46 o 
  -5   5  10        0.18        4.75      5.82 o 
  -4   5  10        0.45       -4.79      5.56 o 
  -3   5  10        4.84       -0.43      6.16 o 
  -2   5  10       11.36       17.88      6.42 o 
  -1   5  10       11.14       19.97      6.59 o 
  -6   6  10       16.25       11.85      6.67 o 
  -5   6  10       31.76       34.56      7.78 o 
   0 -13  11       13.36       18.55      5.05 o 
   1 -13  11        1.73       -2.40      5.99 o 
  -4 -12  11        7.36       18.01      6.50 o 
  -3 -12  11        9.58       13.73      6.33 o 
  -2 -12  11        6.90        9.37      6.89 o 
  -1 -12  11        4.47        0.43      6.84 o 
   0 -12  11       29.23       35.17      7.46 o 
   1 -12  11        0.99        4.41      6.20 o 
   2 -12  11       50.26       53.59      7.61 o 
   3 -12  11        6.34        5.56      6.20 o 
  -5 -11  11        1.40       -1.37      6.24 o 
  -4 -11  11       16.96       27.03      6.16 o 
  -3 -11  11        1.05        9.71      5.65 o 
  -2 -11  11       44.29       63.04      7.44 o 
  -1 -11  11        5.00       -1.63      6.42 o 
   0 -11  11       13.82       13.21      4.72 o 
   1 -11  11        2.54       -5.65      5.65 o 
   2 -11  11       12.72       13.09      6.20 o 
   3 -11  11       10.43       17.45      6.63 o 
   4 -11  11        2.84        1.84      6.93 o 
  -7 -10  11        3.61       -3.29      6.37 o 
  -6 -10  11       11.72       11.98      6.29 o 
  -5 -10  11       16.44       16.00      6.20 o 
  -4 -10  11        4.19        6.46      5.65 o 
  -3 -10  11       74.07       70.96      8.13 o 
  -2 -10  11       62.63       54.19      7.36 o 
  -1 -10  11       89.49       94.57      8.21 o 
   0 -10  11      103.25      104.24      6.45 o 
   1 -10  11      143.02      134.39      9.97 o 
   2 -10  11        6.08       -0.81      5.73 o 
   3 -10  11        4.06        2.05      5.35 o 
   4 -10  11       17.95       20.40      6.89 o 
   5 -10  11       22.77       21.60      6.76 o 
  -8  -9  11        0.04        1.41      6.12 o 
  -7  -9  11        0.35       -5.82      5.82 o 
  -6  -9  11        5.46       11.12      5.99 o 
  -5  -9  11        5.54       14.46      5.26 o 
  -4  -9  11        4.54       14.97      4.92 o 
  -3  -9  11      123.28      112.36      9.11 o 
  -2  -9  11       25.51       37.00      6.54 o 
  -1  -9  11        0.01       -1.41      5.00 o 
   0  -9  11        6.22        9.98      3.27 o 
   1  -9  11       13.49        3.64      5.56 o 
   2  -9  11        2.38        4.92      4.75 o 
   3  -9  11       43.12       37.17      7.31 o 
   4  -9  11       18.24       29.68      5.52 o 
   5  -9  11        0.02       -3.12      5.95 o 
   6  -9  11        0.06       13.81      6.16 o 
  -9  -8  11        2.99       10.39      6.29 o 
  -8  -8  11       20.39       19.72      7.01 o 
  -7  -8  11        7.27        8.17      6.59 o 
  -6  -8  11       12.18       15.01      5.30 o 
  -5  -8  11        0.41       11.33      4.75 o 
  -4  -8  11        9.29        8.38      5.95 o 
  -3  -8  11        4.90       -3.72      4.92 o 
  -2  -8  11       15.58       16.72      4.96 o 
  -1  -8  11       15.10       10.05      5.18 o 
   0  -8  11       64.43       70.63      6.27 o 
   1  -8  11      131.96      120.70      8.77 o 
   2  -8  11       64.96       58.13      7.57 o 
   3  -8  11       73.75       60.05      7.01 o 
   4  -8  11       57.79       63.04      7.48 o 
   5  -8  11       10.15       15.65      6.03 o 
   6  -8  11       17.10       20.15      7.61 o 
  -9  -7  11        0.00       -0.90      5.95 o 
  -8  -7  11        0.37       -0.43      5.73 o 
  -7  -7  11        3.44        8.08      5.30 o 
  -6  -7  11       13.28       16.30      5.73 o 
  -5  -7  11       12.34        5.86      5.65 o 
  -4  -7  11        0.03        2.99      4.53 o 
  -3  -7  11        1.07       -1.28      4.53 o 
  -2  -7  11        0.02       -0.94      4.15 o 
  -1  -7  11       43.20       37.08      6.03 o 
   0  -7  11       25.65       36.91      6.20 o 
   1  -7  11       40.36       47.56      5.69 o 
   2  -7  11       45.32       38.19      6.37 o 
   3  -7  11       12.91       15.74      5.73 o 
   4  -7  11        3.67        5.22      5.47 o 
   5  -7  11       30.31       24.51      7.48 o 
   6  -7  11        4.31       -1.41      6.97 o 
 -10  -6  11        2.82        5.99      5.52 o 
  -9  -6  11       22.99       27.16      7.01 o 
  -8  -6  11        0.93        0.77      5.56 o 
  -7  -6  11      113.31      107.87      9.15 o 
  -6  -6  11      104.36      106.67      7.96 o 
  -5  -6  11       51.59       55.77      6.63 o 
  -4  -6  11       21.29       18.65      5.18 o 
  -3  -6  11       23.20       28.74      4.92 o 
  -2  -6  11      118.69      113.51      8.00 o 
  -1  -6  11        5.35        4.32      4.11 o 
   0  -6  11        8.22        2.28      5.88 o 
   1  -6  11      172.81      198.50      9.92 o 
   2  -6  11      135.92      119.25      8.55 o 
   3  -6  11        2.22        0.73      5.65 o 
   4  -6  11        0.83        3.59      5.65 o 
   5  -6  11        0.09        5.18      5.47 o 
   6  -6  11        1.37        7.01      6.50 o 
 -10  -5  11        8.72       14.58      6.16 o 
  -9  -5  11        6.46       11.42      5.43 o 
  -8  -5  11       51.00       48.76      7.48 o 
  -7  -5  11       44.66       46.58      7.23 o 
  -6  -5  11       41.48       39.26      6.20 o 
  -5  -5  11       91.00       98.63      7.61 o 
  -4  -5  11      127.37      153.85      8.55 o 
  -3  -5  11       26.39       24.98      4.79 o 
  -2  -5  11        0.10        6.33      3.81 o 
  -1  -5  11        5.27        9.15      4.49 o 
   0  -5  11        0.43        2.91      6.61 o 
   1  -5  11       50.70       46.79      6.03 o 
   2  -5  11      129.98      149.61      9.15 o 
   3  -5  11       10.23       13.81      6.29 o 
   4  -5  11        0.51       -2.82      5.09 o 
   5  -5  11        0.08        7.83      5.22 o 
   6  -5  11        6.06       10.39      6.72 o 
 -11  -4  11       27.80       50.26      7.83 o 
 -10  -4  11        0.48       -5.13      6.54 o 
  -9  -4  11       75.91       86.23      8.43 o 
  -8  -4  11        2.24        7.70      4.62 o 
  -7  -4  11       75.86       73.91      7.36 o 
  -6  -4  11        2.87        5.52      5.05 o 
  -5  -4  11        2.40        7.14      4.02 o 
  -4  -4  11       31.68       34.43      5.39 o 
  -3  -4  11        1.15       -3.89      4.23 o 
  -2  -4  11        0.47        2.10      4.28 o 
  -1  -4  11        3.92        2.74      4.19 o 
   0  -4  11      141.08      124.22      7.48 o 
   1  -4  11      104.76      103.89      8.13 o 
   2  -4  11      144.37      153.55      9.50 o 
   3  -4  11       22.95        5.69      5.90 o 
   4  -4  11       75.57       68.82      8.25 o 
   5  -4  11        3.95       16.00      6.16 o 
 -11  -3  11        6.60       10.01      6.76 o 
 -10  -3  11        6.96        7.57      6.33 o 
  -9  -3  11       56.71       38.84      7.96 o 
  -8  -3  11      138.56      155.17      9.88 o 
  -7  -3  11       35.05       44.52      6.12 o 
  -6  -3  11       14.13        8.08      5.00 o 
  -5  -3  11        5.03        7.74      3.98 o 
  -4  -3  11        4.29        5.73      4.19 o 
  -3  -3  11        1.10       11.42      3.76 o 
  -2  -3  11        3.11        2.44      4.23 o 
  -1  -3  11       37.22       35.41      5.65 o 
   0  -3  11      378.73      414.67      9.65 o 
   1  -3  11      327.02      284.77     12.15 o 
   2  -3  11       46.49       41.10      7.87 o 
   3  -3  11       64.47       35.97      8.25 o 
   4  -3  11       23.74       10.56      7.10 o 
   5  -3  11       41.98       36.65      7.66 o 
 -11  -2  11        0.03        2.27      6.03 o 
 -10  -2  11        0.01        4.15      6.24 o 
  -9  -2  11       22.03       25.49      6.84 o 
  -8  -2  11       37.25       40.08      7.10 o 
  -7  -2  11       56.62       57.57      6.93 o 
  -6  -2  11        1.43        2.61      3.93 o 
  -5  -2  11       60.98       62.49      6.67 o 
  -4  -2  11        0.25        0.94      3.89 o 
  -3  -2  11        6.67        0.60      4.83 o 
  -2  -2  11       13.44       24.04      5.22 o 
  -1  -2  11       22.96       11.89      5.13 o 
   0  -2  11      265.81      258.46      8.04 o 
   1  -2  11        6.88        7.44      6.54 o 
   2  -2  11        9.66       15.53      6.67 o 
   3  -2  11        1.69       -0.38      6.03 o 
   4  -2  11        6.13        0.43      6.67 o 
 -11  -1  11        1.72       -6.93      6.93 o 
 -10  -1  11        3.35        6.24      5.43 o 
  -9  -1  11        1.27       -0.38      6.03 o 
  -8  -1  11       71.56       65.01      8.00 o 
  -7  -1  11      236.44      247.73     10.95 o 
  -6  -1  11       34.61       37.25      5.82 o 
  -5  -1  11        2.69        0.98      4.32 o 
  -4  -1  11       47.11       36.40      5.69 o 
  -3  -1  11      331.82      346.83     12.32 o 
  -2  -1  11       52.72       43.03      6.50 o 
  -1  -1  11       33.03       36.01      5.77 o 
   0  -1  11        6.95        8.38      4.04 o 
   1  -1  11        7.38       -2.61      5.60 o 
   2  -1  11       72.46       72.50      8.85 o 
   3  -1  11      114.11      119.84     10.09 o 
   4  -1  11       11.75       21.73      7.14 o 
 -11   0  11       21.17       15.44      8.08 o 
 -10   0  11       22.64       26.22      7.78 o 
  -9   0  11       37.00       32.51      7.31 o 
  -8   0  11      126.05      142.64     10.05 o 
  -7   0  11       24.11       26.43      5.82 o 
  -6   0  11        6.79        6.54      5.00 o 
  -5   0  11       14.00       10.48      4.75 o 
  -4   0  11        3.24       13.73      4.53 o 
  -3   0  11       32.75       44.52      6.29 o 
  -2   0  11        6.53       12.75      5.86 o 
  -1   0  11        5.64       10.01      5.52 o 
   0   0  11        4.54        2.94      4.68 o 
   1   0  11        6.04        4.75      5.47 o 
   2   0  11        4.91        5.90      5.60 o 
   3   0  11        0.05        7.70      5.86 o 
 -11   1  11        3.06        1.41      6.67 o 
 -10   1  11        3.52       -6.07      6.42 o 
  -9   1  11       15.87       22.07      6.72 o 
  -8   1  11        0.76        7.78      4.96 o 
  -7   1  11       22.71       23.48      6.42 o 
  -6   1  11        3.73        5.82      4.75 o 
  -5   1  11        2.69        2.87      4.79 o 
  -4   1  11       45.74       40.16      6.50 o 
  -3   1  11      131.30      126.47      8.77 o 
  -2   1  11        0.00        0.00      5.09 o 
  -1   1  11       44.10       34.73      6.93 o 
   0   1  11       16.03       14.75      5.82 o 
   1   1  11        9.46       -3.38      6.46 o 
   2   1  11        5.42       23.95      6.24 o 
 -11   2  11        5.13       -5.26      6.72 o 
 -10   2  11        7.76       23.82      5.13 o 
  -9   2  11        0.00        5.13      5.22 o 
  -8   2  11        5.20       14.67      5.90 o 
  -7   2  11        8.84        5.13      6.12 o 
  -6   2  11        1.60       -2.69      5.95 o 
  -5   2  11       56.53       69.89      7.19 o 
  -4   2  11        1.14        2.65      5.30 o 
  -3   2  11        9.28       15.06      5.86 o 
  -2   2  11       13.90       14.67      5.35 o 
  -1   2  11        0.17        7.83      4.96 o 
   0   2  11       17.78       22.50      6.46 o 
   1   2  11       36.99       41.96      7.36 o 
 -10   3  11        1.19       -5.18      6.20 o 
  -9   3  11        0.73       17.02      5.52 o 
  -8   3  11        6.88        6.46      6.12 o 
  -7   3  11       55.09       58.55      8.08 o 
  -6   3  11       21.28       22.58      6.63 o 
  -5   3  11       56.36       52.65      8.51 o 
  -4   3  11        0.90        2.87      5.43 o 
  -3   3  11        0.02       -2.91      5.77 o 
  -2   3  11        1.13        9.45      4.88 o 
  -1   3  11        2.11       -6.97      6.97 o 
   0   3  11        7.46        9.91     10.27 o 
  -9   4  11        1.65        2.87      6.03 o 
  -8   4  11        0.27        4.11      5.69 o 
  -7   4  11        2.86        5.39      6.76 o 
  -6   4  11        4.70        7.53      6.03 o 
  -5   4  11        1.59       -3.51      5.69 o 
  -4   4  11        2.33        2.65      6.07 o 
  -3   4  11        0.40       -2.27      5.69 o 
  -2   4  11        8.85        6.03      5.82 o 
  -3 -12  12        4.92        3.81      6.07 o 
  -2 -12  12        0.04       -2.31      6.54 o 
  -1 -12  12        0.24       -3.21      6.37 o 
   0 -12  12        2.36       -1.87      4.75 o 
   1 -12  12       43.09       51.24      8.00 o 
   2 -12  12       57.99       54.66      8.94 o 
  -5 -11  12       10.82       14.58      6.54 o 
  -4 -11  12       11.48        8.60      7.44 o 
  -3 -11  12        9.52        8.34      5.52 o 
  -2 -11  12       46.65       46.71      7.70 o 
  -1 -11  12        8.33       -0.86      7.10 o 
   0 -11  12       20.41       13.70      5.02 o 
   1 -11  12       58.04       63.47      8.64 o 
   2 -11  12        0.37        4.49      5.69 o 
   3 -11  12       44.55       39.99      8.30 o 
  -6 -10  12       18.73       15.10      6.97 o 
  -5 -10  12       13.41       14.46      6.84 o 
  -4 -10  12        0.00       -6.16      6.16 o 
  -3 -10  12        2.55        2.87      5.52 o 
  -2 -10  12       18.48       13.34      6.37 o 
  -1 -10  12        4.87       -4.45      5.86 o 
   0 -10  12       77.15       73.01      6.14 o 
   1 -10  12        2.55        4.15      5.73 o 
   2 -10  12        0.60       -6.03      6.03 o 
   3 -10  12        9.96        1.80      6.76 o 
   4 -10  12        0.22        5.13      6.24 o 
  -7  -9  12        0.29       14.03      5.69 o 
  -6  -9  12       18.22       20.19      7.06 o 
  -5  -9  12        1.23       -6.12      6.12 o 
  -4  -9  12        2.69       -3.55      5.52 o 
  -3  -9  12       75.68       86.78      8.25 o 
  -2  -9  12       86.73       81.86      8.51 o 
  -1  -9  12       47.36       60.95      7.27 o 
   0  -9  12        5.83       -2.89      4.19 o 
   1  -9  12       19.94       27.67      6.76 o 
   2  -9  12        0.12        0.00      5.86 o 
   3  -9  12       18.68       17.15      6.89 o 
   4  -9  12        0.37       -1.37      5.82 o 
  -8  -8  12        8.95       11.33      6.80 o 
  -7  -8  12        2.11       -6.24      6.24 o 
  -6  -8  12        2.05        2.01      5.52 o 
  -5  -8  12       45.00       45.64      7.01 o 
  -4  -8  12        8.27        7.48      5.35 o 
  -3  -8  12       11.11       22.67      5.18 o 
  -2  -8  12        0.30        2.91      4.88 o 
  -1  -8  12       12.63       13.47      5.22 o 
   0  -8  12       28.84       24.03      4.71 o 
   1  -8  12       12.41       27.46      5.99 o 
   2  -8  12        2.04        6.37      4.92 o 
   3  -8  12       35.13       43.93      6.97 o 
   4  -8  12       13.36        8.43      6.89 o 
   5  -8  12        3.86       -0.94      6.54 o 
  -9  -7  12        1.08        7.40      6.29 o 
  -8  -7  12        0.75       -4.32      5.65 o 
  -7  -7  12       49.36       45.08      7.40 o 
  -6  -7  12      103.24       87.00      9.41 o 
  -5  -7  12       18.44       12.15      6.03 o 
  -4  -7  12       20.92       30.67      5.60 o 
  -3  -7  12       15.86       18.90      5.22 o 
  -2  -7  12      145.45      131.65      9.54 o 
  -1  -7  12       15.29        8.08      5.43 o 
   0  -7  12        0.04        8.86      6.31 o 
   1  -7  12       29.20       35.41      6.50 o 
   2  -7  12       55.50       41.36      7.87 o 
   3  -7  12       35.63       29.30      6.97 o 
   4  -7  12       27.38       24.17      7.14 o 
   5  -7  12       72.42       97.99      8.85 o 
 -10  -6  12        1.46       -6.67      6.67 o 
  -9  -6  12        1.90       -1.33      6.37 o 
  -8  -6  12        0.06        2.48      5.65 o 
  -7  -6  12        0.18       -1.54      5.00 o 
  -6  -6  12        2.32        3.34      5.69 o 
  -5  -6  12       19.26       16.34      5.82 o 
  -4  -6  12        3.60        2.74      5.00 o 
  -3  -6  12        8.11        7.83      4.83 o 
  -2  -6  12       86.10       71.26      7.53 o 
  -1  -6  12       92.77      109.02      8.34 o 
   0  -6  12        5.51        5.12      4.44 o 
   1  -6  12       11.99       12.15      5.39 o 
   2  -6  12        0.29       -5.52      5.52 o 
   3  -6  12        5.57        3.29      5.73 o 
   4  -6  12        0.06       -6.76      6.76 o 
   5  -6  12       12.72        2.35      7.66 o 
 -10  -5  12        8.96        2.78      6.76 o 
  -9  -5  12        0.89       -6.07      6.07 o 
  -8  -5  12        1.50       -1.20      5.77 o 
  -7  -5  12       46.94       46.88      7.78 o 
  -6  -5  12        1.85       -5.52      5.52 o 
  -5  -5  12       41.17       48.46      6.24 o 
  -4  -5  12       60.97       67.83      7.27 o 
  -3  -5  12       14.43       13.69      4.96 o 
  -2  -5  12      106.02      126.39      8.55 o 
  -1  -5  12       25.37       22.88      5.43 o 
   0  -5  12        0.11        1.24      3.77 o 
   1  -5  12       26.31       19.93      6.20 o 
   2  -5  12       25.83       32.38      6.24 o 
   3  -5  12        4.68       -0.43      5.99 o 
   4  -5  12        3.81       -1.33      6.50 o 
 -10  -4  12       17.57        9.45      7.48 o 
  -9  -4  12        7.64        8.81      5.86 o 
  -8  -4  12       33.26       37.68      7.06 o 
  -7  -4  12       25.20       25.62      6.84 o 
  -6  -4  12       11.98        8.13      5.95 o 
  -5  -4  12        0.23        3.42      4.32 o 
  -4  -4  12       99.42       89.22      7.36 o 
  -3  -4  12       13.88       24.68      4.79 o 
  -2  -4  12       15.40       17.49      5.13 o 
  -1  -4  12       12.67        6.54      4.92 o 
   0  -4  12       35.13       46.73      4.42 o 
   1  -4  12        4.09       -2.27      5.73 o 
   2  -4  12        4.02        0.00      6.29 o 
   3  -4  12       41.92       33.92      7.27 o 
   4  -4  12       34.83       28.23      8.13 o 
 -11  -3  12        0.97        5.26      5.69 o 
 -10  -3  12       12.61       14.63      7.23 o 
  -9  -3  12        2.23       -5.99      5.99 o 
  -8  -3  12       42.99       58.38      7.01 o 
  -7  -3  12       22.89        8.13      5.90 o 
  -6  -3  12       13.87       14.16      5.60 o 
  -5  -3  12        1.80        5.86      4.53 o 
  -4  -3  12       23.01       17.58      4.96 o 
  -3  -3  12        1.25        5.05      5.22 o 
  -2  -3  12       26.69       22.24      5.73 o 
  -1  -3  12       74.22       94.18      7.44 o 
   0  -3  12       39.24       38.59      4.75 o 
   1  -3  12       21.53       34.69      6.80 o 
   2  -3  12       20.71       18.39      7.61 o 
   3  -3  12       15.19       20.53      6.84 o 
   4  -3  12        5.12        8.47      6.72 o 
 -11  -2  12        1.08       -4.75      7.19 o 
 -10  -2  12        2.77       -6.24      6.24 o 
  -9  -2  12        0.02        4.96      5.65 o 
  -8  -2  12       23.29       31.65      6.33 o 
  -7  -2  12        1.02        6.72      5.18 o 
  -6  -2  12        0.00        0.00      5.05 o 
  -5  -2  12       39.25       40.93      6.72 o 
  -4  -2  12      100.58       85.11      8.34 o 
  -3  -2  12       45.99       41.27      5.86 o 
  -2  -2  12       11.65        6.37      5.39 o 
  -1  -2  12      140.04      161.93      9.45 o 
   0  -2  12        0.21        5.73      3.83 o 
   1  -2  12        2.77       12.83      5.73 o 
   2  -2  12       25.46       20.87      7.01 o 
   3  -2  12      168.73      157.57     12.32 o 
 -11  -1  12       19.16       21.86      7.87 o 
 -10  -1  12       18.13       27.54      6.84 o 
  -9  -1  12       62.19       61.50      7.96 o 
  -8  -1  12       68.40       80.58      8.64 o 
  -7  -1  12        7.11       -1.15      6.67 o 
  -6  -1  12        0.25       -5.18      5.39 o 
  -5  -1  12        5.48        6.12      5.00 o 
  -4  -1  12        0.19       10.78      4.96 o 
  -3  -1  12       13.75       18.43      5.35 o 
  -2  -1  12        7.69        8.13      5.60 o 
  -1  -1  12        3.14        2.31      6.46 o 
   0  -1  12       11.30       13.68      4.09 o 
   1  -1  12        0.76        4.62      5.35 o 
   2  -1  12       44.44       29.98      8.21 o 
 -10   0  12       14.52       20.36      6.59 o 
  -9   0  12        3.61        8.13      5.47 o 
  -8   0  12        4.35        8.17      6.20 o 
  -7   0  12        2.03        1.58      5.26 o 
  -6   0  12       17.01       13.00      6.42 o 
  -5   0  12       34.72       38.07      5.43 o 
  -4   0  12        0.68       -5.60      5.60 o 
  -3   0  12       75.10       84.04      8.00 o 
  -2   0  12        7.72       -6.29      6.29 o 
  -1   0  12       17.48       26.60      6.07 o 
   0   0  12        4.05       12.25      4.45 o 
   1   0  12        0.06        0.43      5.60 o 
   2   0  12        0.05       -6.54      6.54 o 
 -10   1  12        3.48       -7.14      7.14 o 
  -9   1  12        4.63        7.53      6.20 o 
  -8   1  12        0.90        4.23      5.18 o 
  -7   1  12        0.25        6.16      5.09 o 
  -6   1  12        0.31       -3.21      5.69 o 
  -5   1  12       88.26       87.47      8.68 o 
  -4   1  12       19.35       14.33      6.24 o 
  -3   1  12       32.46       29.90      6.80 o 
  -2   1  12       15.11       20.32      6.67 o 
  -1   1  12       13.56       15.06      6.72 o 
   0   1  12        2.80        8.34      4.36 o 
   1   1  12        1.47       -2.40      6.50 o 
  -9   2  12        4.74       -0.94      6.76 o 
  -8   2  12        0.55       -3.12      5.73 o 
  -7   2  12       11.22       11.68      5.47 o 
  -6   2  12       17.41       21.26      6.72 o 
  -5   2  12       39.59       50.77      7.61 o 
  -4   2  12       29.00       35.29      6.89 o 
  -3   2  12       10.67       14.71      6.33 o 
  -2   2  12       17.52       19.55      6.93 o 
  -1   2  12       27.25       38.71      8.47 o 
  -8   3  12        0.02       -5.18      6.33 o 
  -7   3  12        0.09        5.05      6.03 o 
  -6   3  12       12.69       19.08      6.67 o 
  -5   3  12        3.52        7.70      6.37 o 
  -4   3  12        3.26        6.84      5.77 o 
  -3   3  12        0.11       -6.50      6.89 o 
  -4 -11  13       14.89       -0.47      7.06 o 
  -3 -11  13       28.82       22.20      8.00 o 
  -2 -11  13        0.18       -2.74      6.50 o 
  -1 -11  13        0.63       -6.37      6.67 o 
   0 -11  13       68.67       80.49      9.20 o 
   1 -11  13       63.56       69.63      8.94 o 
  -5 -10  13        1.27        5.95      5.86 o 
  -4 -10  13        2.35       10.22      5.30 o 
  -3 -10  13        6.85        8.73      5.99 o 
  -2 -10  13       71.23       74.98      8.77 o 
  -1 -10  13       46.20       68.13      8.47 o 
   0 -10  13       13.45       11.18      4.46 o 
   1 -10  13        9.95        2.69      6.37 o 
   2 -10  13       24.05       24.89      7.14 o 
  -7  -9  13        1.10        0.47      5.95 o 
  -6  -9  13        0.28       -6.20      6.20 o 
  -5  -9  13        3.17       -3.46      6.16 o 
  -4  -9  13       21.63       20.19      6.37 o 
  -3  -9  13        1.66        0.43      5.82 o 
  -2  -9  13        2.70       -6.16      6.24 o 
  -1  -9  13        0.74        9.07      5.60 o 
   0  -9  13       17.82       14.21      4.55 o 
   1  -9  13        1.81        1.71      5.95 o 
   2  -9  13        1.04       11.59      5.05 o 
   3  -9  13        2.29        0.94      5.99 o 
  -8  -8  13        3.48       -4.75      6.93 o 
  -7  -8  13        6.78       13.05      6.50 o 
  -6  -8  13        0.75        7.27      5.95 o 
  -5  -8  13       26.09       25.19      6.80 o 
  -4  -8  13        1.55        3.59      4.96 o 
  -3  -8  13        2.49        7.53      5.05 o 
  -2  -8  13        2.90        5.90      5.22 o 
  -1  -8  13      101.02      129.38      9.58 o 
   0  -8  13      150.38      139.92     10.69 o 
   1  -8  13       13.14       12.53      6.16 o 
   2  -8  13       15.22        7.83      6.93 o 
   3  -8  13        1.91        1.37      5.99 o 
  -8  -7  13        2.22       10.01      6.16 o 
  -7  -7  13       59.18       60.69      8.34 o 
  -6  -7  13      105.36      100.34      9.28 o 
  -5  -7  13       21.96       20.23      5.86 o 
  -4  -7  13        5.87       -1.15      5.65 o 
  -3  -7  13        1.13       -3.81      5.65 o 
  -2  -7  13        2.43        2.65      5.39 o 
  -1  -7  13       10.77        1.92      6.67 o 
   0  -7  13       11.94       10.50      4.08 o 
   1  -7  13        0.34       -4.11      5.65 o 
   2  -7  13        0.13       -3.89      6.03 o 
   3  -7  13        0.46       -3.17      5.65 o 
  -9  -6  13        1.99        3.25      6.84 o 
  -8  -6  13        0.02        4.41      5.77 o 
  -7  -6  13       13.37       10.82      6.46 o 
  -6  -6  13       24.98       21.90      6.42 o 
  -5  -6  13        2.44        5.00      4.75 o 
  -4  -6  13        4.44       -2.65      5.90 o 
  -3  -6  13        2.75       12.32      5.13 o 
  -2  -6  13       13.48        4.49      6.03 o 
  -1  -6  13        1.25        6.50      4.66 o 
   0  -6  13        3.57        3.95      3.83 o 
   1  -6  13       14.50       26.22      6.54 o 
   2  -6  13       10.62       12.92      6.84 o 
   3  -6  13        0.74        5.00      6.12 o 
  -9  -5  13        1.31       -6.29      6.29 o 
  -8  -5  13        0.87       -0.86      5.82 o 
  -7  -5  13        7.86       18.73      6.03 o 
  -6  -5  13       64.70       68.73      7.48 o 
  -5  -5  13       59.06       62.92      8.17 o 
  -4  -5  13        2.43        7.83      4.96 o 
  -3  -5  13       41.09       55.56      7.10 o 
  -2  -5  13      258.74      230.54     11.85 o 
  -1  -5  13      168.10      168.65     10.39 o 
   0  -5  13        6.59       15.49      3.94 o 
   1  -5  13        0.02       -1.24      5.56 o 
   2  -5  13        2.82        5.65      5.35 o 
   3  -5  13        2.10        0.00      6.59 o 
 -10  -4  13        0.13       -0.94      7.14 o 
  -9  -4  13        3.04       -2.22      6.59 o 
  -8  -4  13       11.44        5.90      6.24 o 
  -7  -4  13        1.65       -5.65      5.95 o 
  -6  -4  13        0.00       13.17      4.62 o 
  -5  -4  13       53.27       44.57      7.31 o 
  -4  -4  13       27.51       35.76      6.20 o 
  -3  -4  13       65.54       58.43      7.14 o 
  -2  -4  13       46.46       52.74      6.97 o 
  -1  -4  13        3.16        6.59      6.03 o 
   0  -4  13       12.84       13.02      4.51 o 
   1  -4  13        1.61       -0.43      6.16 o 
   2  -4  13        3.12        4.88      5.95 o 
   3  -4  13       30.07       20.27      8.34 o 
 -10  -3  13       18.35       16.00      7.44 o 
  -9  -3  13       10.81        6.67      6.46 o 
  -8  -3  13       17.60       -1.67      6.54 o 
  -7  -3  13       16.48        9.67      6.76 o 
  -6  -3  13        3.75        4.28      5.77 o 
  -5  -3  13        3.94        7.61      5.22 o 
  -4  -3  13        6.95       18.09      5.86 o 
  -3  -3  13        1.31        1.15      5.30 o 
  -2  -3  13        6.48        2.31      6.03 o 
  -1  -3  13        6.32        6.72      5.65 o 
   0  -3  13       14.45       21.77      4.44 o 
   1  -3  13        3.46        4.32      6.84 o 
   2  -3  13        6.54       -1.84      6.59 o 
 -10  -2  13       41.24       41.92      7.66 o 
  -9  -2  13       27.16       28.96      7.14 o 
  -8  -2  13        3.81       -3.81      6.46 o 
  -7  -2  13       31.53       33.83      7.31 o 
  -6  -2  13        3.77        5.95      5.86 o 
  -5  -2  13       57.80       70.83      8.04 o 
  -4  -2  13       50.63       36.40      7.70 o 
  -3  -2  13        1.50       -3.12      5.95 o 
  -2  -2  13        0.45       -5.86      5.86 o 
  -1  -2  13        0.81        1.63      5.39 o 
   0  -2  13        0.00        1.10      4.14 o 
   1  -2  13        0.10       -0.90      6.12 o 
   2  -2  13       25.65        7.14      8.21 o 
 -10  -1  13        9.20       20.96      5.86 o 
  -9  -1  13       24.72       33.45      6.76 o 
  -8  -1  13       32.98       29.85      7.06 o 
  -7  -1  13       66.73       88.54      9.15 o 
  -6  -1  13       60.20       51.75      8.17 o 
  -5  -1  13        5.81        7.23      5.56 o 
  -4  -1  13       10.94        8.85      5.95 o 
  -3  -1  13       18.77       24.38      6.76 o 
  -2  -1  13       32.46       44.01      6.93 o 
  -1  -1  13        9.05        2.14      6.20 o 
   0  -1  13        1.32        0.20      4.28 o 
   1  -1  13        2.56        4.23      5.95 o 
  -9   0  13        0.01       -1.84      6.24 o 
  -8   0  13        0.01       -4.45      6.20 o 
  -7   0  13        8.00        5.18      6.16 o 
  -6   0  13       18.56       29.68      6.63 o 
  -5   0  13        0.10       -5.43      5.43 o 
  -4   0  13        2.05        2.95      6.12 o 
  -3   0  13       25.24       32.46      6.67 o 
  -2   0  13        0.65       10.05      5.77 o 
  -1   0  13        7.12       -6.33      6.33 o 
   0   0  13       12.22       17.69      4.55 o 
  -8   1  13       10.66       17.62      6.93 o 
  -7   1  13       14.20       17.19      6.67 o 
  -6   1  13       19.27        7.10      6.50 o 
  -5   1  13        6.51       10.61      6.24 o 
  -4   1  13        3.68        1.80      6.42 o 
  -3   1  13        4.71        5.43      6.46 o 
  -2   1  13        8.37       -1.84      7.06 o 
  -7   2  13        0.13       -3.81      6.24 o 
  -6   2  13        9.64       12.23      6.54 o 
  -5   2  13        0.92        6.59      6.54 o 
  -4   2  13        0.00        4.28      6.72 o 
  -4 -10  14        0.65       -5.65      6.33 o 
  -3 -10  14        0.19        9.75      5.65 o 
  -2 -10  14       19.60       17.07      7.06 o 
  -1 -10  14       27.03       26.90      7.40 o 
   0 -10  14       31.27       28.40      5.21 o 
  -6  -9  14        0.01       -0.47      5.82 o 
  -5  -9  14       10.13       13.81      6.97 o 
  -4  -9  14        1.32        5.39      6.42 o 
  -3  -9  14       10.98        0.90      7.01 o 
  -2  -9  14       16.91       19.50      7.06 o 
  -1  -9  14       23.71       29.47      7.10 o 
   0  -9  14        2.90       -0.23      4.51 o 
   1  -9  14        0.59       -1.88      6.93 o 
  -7  -8  14        3.65        5.69      7.19 o 
  -6  -8  14        1.69        8.68      6.16 o 
  -5  -8  14        0.59       -5.30      6.33 o 
  -4  -8  14        0.98        3.46      5.95 o 
  -3  -8  14       30.82       39.43      6.93 o 
  -2  -8  14        0.02       18.43      5.69 o 
  -1  -8  14       18.44       16.04      6.80 o 
   0  -8  14       15.97       21.83      4.38 o 
   1  -8  14       13.18       15.57      6.97 o 
  -7  -7  14        2.02       -6.93      6.93 o 
  -6  -7  14        0.01       -6.16      6.16 o 
  -5  -7  14        0.04       -0.86      5.43 o 
  -4  -7  14        0.04       -5.69      5.69 o 
  -3  -7  14       15.98       25.49      6.63 o 
  -2  -7  14       13.31       12.19      6.72 o 
  -1  -7  14       63.84       61.38      8.68 o 
   0  -7  14       16.18       19.43      5.90 o 
   1  -7  14        6.02       11.80      5.69 o 
   2  -7  14       15.50       16.12      6.76 o 
  -8  -6  14        0.27        4.19      5.56 o 
  -7  -6  14       18.54       31.27      6.46 o 
  -6  -6  14       72.36       74.12      9.24 o 
  -5  -6  14       62.17       60.86      7.91 o 
  -4  -6  14       10.08        9.92      6.24 o 
  -3  -6  14       14.92       15.65      6.63 o 
  -2  -6  14        6.22       14.93      5.65 o 
  -1  -6  14       17.15       23.70      6.33 o 
   0  -6  14        3.74       -1.07      4.20 o 
   1  -6  14       10.66       22.71      6.03 o 
   2  -6  14        6.22       11.89      6.80 o 
  -8  -5  14        1.47        7.36      6.33 o 
  -7  -5  14        6.32       10.14      6.16 o 
  -6  -5  14        2.77       -6.54      6.54 o 
  -5  -5  14        3.73        1.24      5.99 o 
  -4  -5  14        1.12       -4.92      5.69 o 
  -3  -5  14       19.16       21.34      6.93 o 
  -2  -5  14       11.82       24.08      6.50 o 
  -1  -5  14        6.11       10.65      6.16 o 
   0  -5  14        0.87        3.82      7.70 o 
   1  -5  14       12.49        9.62      6.72 o 
  -9  -4  14        8.60        2.40      6.80 o 
  -8  -4  14        0.03       -2.27      6.12 o 
  -7  -4  14       25.29       34.56      7.19 o 
  -6  -4  14       22.57       26.73      7.01 o 
  -5  -4  14        3.40        5.39      5.95 o 
  -4  -4  14       33.12       36.36      6.46 o 
  -3  -4  14       17.51        9.54      6.07 o 
  -2  -4  14        6.71       -1.67      5.77 o 
  -1  -4  14        3.24        6.93      4.92 o 
   0  -4  14        0.06       -4.39      4.39 o 
   1  -4  14        1.07       -3.76      5.82 o 
  -9  -3  14        0.09        2.87      5.82 o 
  -8  -3  14       13.43       11.85      6.63 o 
  -7  -3  14       85.65       88.84      9.50 o 
  -6  -3  14        1.48        5.56      5.56 o 
  -5  -3  14       15.19       19.42      5.65 o 
  -4  -3  14        5.10        0.86      5.69 o 
  -3  -3  14        1.85        6.33      5.13 o 
  -2  -3  14        0.51       -3.46      5.35 o 
  -1  -3  14        6.25        4.45      6.50 o 
   0  -3  14        0.22       -0.30      4.26 o 
  -8  -2  14        0.00        1.84      5.73 o 
  -7  -2  14        0.26        4.02      6.63 o 
  -6  -2  14       32.43       44.14      7.66 o 
  -5  -2  14       10.06       18.13      6.16 o 
  -4  -2  14        5.31        4.32      5.26 o 
  -3  -2  14       17.81        5.69      6.59 o 
  -2  -2  14       10.89        2.22      6.63 o 
  -1  -2  14        1.90       -0.94      5.69 o 
  -8  -1  14        0.99       -3.29      6.63 o 
  -7  -1  14       19.95       24.34      7.10 o 
  -6  -1  14       21.49       21.64      6.72 o 
  -5  -1  14        3.34       -4.45      6.12 o 
  -4  -1  14        7.27       10.31      5.99 o 
  -3  -1  14       17.17        7.74      6.46 o 
  -2  -1  14        6.90       19.08      6.12 o 
  -7   0  14       15.05       21.86      7.06 o 
  -6   0  14       13.92       22.50      5.95 o 
  -5   0  14       11.46       11.68      6.50 o 
  -4   0  14        2.46       -3.76      6.37 o 
  -3   0  14        0.25       -0.94      5.56 o 
  -5  -8  15       42.01       34.30      8.34 o 
  -4  -8  15       46.20       48.29      8.60 o 
  -3  -8  15       20.87       23.74      7.19 o 
  -2  -8  15       23.67       20.57      8.21 o 
  -1  -8  15        8.92       15.18      7.40 o 
  -6  -7  15        4.01        0.00      5.95 o 
  -5  -7  15        1.54       -0.94      7.06 o 
  -4  -7  15       13.95       26.60      6.63 o 
  -3  -7  15       16.80        5.47      6.80 o 
  -2  -7  15        0.55       -5.52      6.50 o 
  -1  -7  15        0.25       -2.35      6.33 o 
  -6  -6  15       45.22       49.06      8.47 o 
  -5  -6  15       15.15       15.10      6.80 o 
  -4  -6  15        3.92        6.33      5.60 o 
  -3  -6  15        6.84       13.60      6.20 o 
  -2  -6  15       33.00       44.48      7.53 o 
  -1  -6  15        9.32       17.79      6.33 o 
  -7  -5  15        1.47       -6.67      7.27 o 
  -6  -5  15       12.73       15.31      6.84 o 
  -5  -5  15       12.29        8.21      7.23 o 
  -4  -5  15        2.86       -3.17      6.63 o 
  -3  -5  15        6.62       19.55      6.59 o 
  -2  -5  15        4.72        0.94      6.42 o 
  -1  -5  15        5.42        2.82      7.06 o 
  -7  -4  15       61.56       54.75      9.54 o 
  -6  -4  15       36.24       44.65      8.30 o 
  -5  -4  15        0.05       -1.84      5.86 o 
  -4  -4  15        9.57        8.68      6.37 o 
  -3  -4  15        4.73        6.89      6.33 o 
  -2  -4  15        0.24       -1.88      6.20 o 
  -6  -3  15        0.52        9.88      5.22 o 
  -5  -3  15        0.21        1.88      5.90 o 
  -4  -3  15        6.53        9.79      5.52 o 
  -3  -3  15        0.15       -6.59      6.59 o 
                                                 
